# Supplementary material for: A Systems Biology Approach to Understand the Racial Disparities in Colorectal Cancer
Source: Cancer Res Commun. 2024 Jan 12;4(1):103–17. doi: 10.1158/2767-9764.CRC-22-0464 (PMC10785768; doi:10.1158/2767-9764.CRC-22-0464)
Supplement: Supplementary Table S1 — This file is the entire list of clinical data for both patient cohorts used in the study. [file crc-22-0464-s01.xlsx]

## Sheet: Black
Supplementary Table S1: This file is the entire list of clinical data for both patient cohorts used in the study.
	Patient ID	Race	Age	Sex	Tumour Stage	Primary Site	Disease Free Months	Disease Free Status	Histological Diagnosis	Overall Survival Months	Overall Survival Status
1	TCGA-AY-6386-01	BLACK OR AFRICAN AMERICAN	66	Female	Stage IIIB	Cecum	17.81	0:DiseaseFree	Colon Adenocarcinoma	17.81	0:LIVING
2	TCGA-CK-4950-01	BLACK OR AFRICAN AMERICAN	68	Female	Stage IIIB	Cecum	85.38	0:DiseaseFree	Colon Mucinous Adenocarcinoma	85.38	0:LIVING
3	TCGA-G4-6298-01	BLACK OR AFRICAN AMERICAN	90	Male	Stage IIIB	Cecum	9.56	1:Recurred/Progressed	Colon Adenocarcinoma	23.49	1:DECEASED
4	TCGA-G4-6323-01	BLACK OR AFRICAN AMERICAN	50	Male	Stage IA	Cecum	13.76	0:DiseaseFree	Colon Adenocarcinoma	13.76	0:LIVING
5	TCGA-A6-6141-01	BLACK OR AFRICAN AMERICAN	31	Male	Stage IIA	Cecum	8.38	0:DiseaseFree	Colon Adenocarcinoma	8.38	0:LIVING
6	TCGA-A6-6650-01	BLACK OR AFRICAN AMERICAN	69	Female	Stage IIA	NA	20.6	0:DiseaseFree	Colon Adenocarcinoma	20.6	0:LIVING
7	TCGA-A6-6652-01	BLACK OR AFRICAN AMERICAN	59	Male	Stage IVA	Sigmoid Colon	24.67	0:DiseaseFree	Colon Adenocarcinoma	24.67	0:LIVING
8	TCGA-AZ-6600-01	BLACK OR AFRICAN AMERICAN	64	Male	Stage IV	Hepatic Flexure	NA	NA	Colon Adenocarcinoma	12.09	1:DECEASED
9	TCGA-A6-5664-01	BLACK OR AFRICAN AMERICAN	80	Male	Stage IIIC	Cecum	21.12	1:Recurred/Progressed	Colon Adenocarcinoma	22.08	0:LIVING
10	TCGA-CM-6675-01	BLACK OR AFRICAN AMERICAN	35	Male	Stage IVB	Cecum	11.07	1:Recurred/Progressed	Colon Adenocarcinoma	13.04	0:LIVING
11	TCGA-G4-6309-01	BLACK OR AFRICAN AMERICAN	40	Female	Stage IIIB	Sigmoid Colon	71.48	1:Recurred/Progressed	Colon Adenocarcinoma	85.41	0:LIVING
12	TCGA-A6-A565-01	BLACK OR AFRICAN AMERICAN	34	Female	Stage IIIC	Transverse Colon	14.42	1:Recurred/Progressed	Colon Mucinous Adenocarcinoma	16.23	1:DECEASED
13	TCGA-A6-A566-01	BLACK OR AFRICAN AMERICAN	55	Female	Stage IIIB	Descending Colon	8.44	1:Recurred/Progressed	Colon Mucinous Adenocarcinoma	24.9	1:DECEASED
14	TCGA-A6-A567-01	BLACK OR AFRICAN AMERICAN	56	Male	Stage IV	Sigmoid Colon	35.12	1:Recurred/Progressed	Colon Adenocarcinoma	61.79	1:DECEASED
15	TCGA-A6-A56B-01	BLACK OR AFRICAN AMERICAN	57	Male	Stage IIIB	Sigmoid Colon	55.12	1:Recurred/Progressed	Colon Adenocarcinoma	56.21	1:DECEASED
16	TCGA-A6-A5ZU-01	BLACK OR AFRICAN AMERICAN	59	Male	Stage IIIB	Transverse Colon	9.63	0:DiseaseFree	Colon Adenocarcinoma	9.63	0:LIVING
17	TCGA-AD-A5EJ-01	BLACK OR AFRICAN AMERICAN	74	Female	Stage IIA	Cecum	0	0:DiseaseFree	Colon Adenocarcinoma	0	0:LIVING
18	TCGA-AD-A5EK-01	BLACK OR AFRICAN AMERICAN	51	Male	Stage I	Ascending Colon	16.43	0:DiseaseFree	Colon Adenocarcinoma	16.43	0:LIVING
19	TCGA-AY-A54L-01	BLACK OR AFRICAN AMERICAN	74	Female	Stage I	Transverse Colon	13.01	1:Recurred/Progressed	Colon Adenocarcinoma	17.25	0:LIVING
20	TCGA-NH-A50T-01	BLACK OR AFRICAN AMERICAN	68	Female	Stage IIA	Splenic Flexure	18.17	0:DiseaseFree	Colon Adenocarcinoma	18.17	0:LIVING
21	TCGA-NH-A50V-01	BLACK OR AFRICAN AMERICAN	69	Male	Stage IIIB	Cecum	19.32	0:DiseaseFree	Colon Adenocarcinoma	19.32	0:LIVING
22	TCGA-QG-A5YV-01	BLACK OR AFRICAN AMERICAN	64	Female	Stage IIIC	Sigmoid Colon	42.74	0:DiseaseFree	Colon Adenocarcinoma	42.74	0:LIVING
23	TCGA-QG-A5YW-01	BLACK OR AFRICAN AMERICAN	55	Female	Stage IIIC	Cecum	29.43	0:DiseaseFree	Colon Mucinous Adenocarcinoma	29.43	0:LIVING
24	TCGA-QG-A5YX-01	BLACK OR AFRICAN AMERICAN	61	Female	Stage IIA	Sigmoid Colon	32.95	0:DiseaseFree	Colon Adenocarcinoma	32.95	0:LIVING
25	TCGA-QG-A5Z1-01	BLACK OR AFRICAN AMERICAN	71	Male	Stage IIIB	Sigmoid Colon	NA	NA	Colon Adenocarcinoma	8.41	1:DECEASED
26	TCGA-QG-A5Z2-01	BLACK OR AFRICAN AMERICAN	61	Male	Stage I	Cecum	31.27	0:DiseaseFree	Colon Adenocarcinoma	31.27	0:LIVING
27	TCGA-3L-AA1B-01	BLACK OR AFRICAN AMERICAN	61	Female	Stage I	Cecum	NA	NA	Colon Adenocarcinoma	15.61	0:LIVING
28	TCGA-4N-A93T-01	BLACK OR AFRICAN AMERICAN	67	Male	Stage IIIB	Ascending Colon	4.8	0:DiseaseFree	Colon Adenocarcinoma	4.8	0:LIVING
29	TCGA-AY-A69D-01	BLACK OR AFRICAN AMERICAN	55	Female	Stage IIA	Transverse Colon	17.84	0:DiseaseFree	Colon Adenocarcinoma	17.84	0:LIVING
30	TCGA-AY-A71X-01	BLACK OR AFRICAN AMERICAN	54	Female	Stage I	Cecum	19.32	0:DiseaseFree	Colon Adenocarcinoma	19.32	0:LIVING
31	TCGA-NH-A50U-01	BLACK OR AFRICAN AMERICAN	42	Male	Stage IVA	Cecum	9.07	1:Recurred/Progressed	Colon Mucinous Adenocarcinoma	10.97	1:DECEASED
32	TCGA-NH-A5IV-01	BLACK OR AFRICAN AMERICAN	90	Female	Stage IIA	Transverse Colon	19.32	0:DiseaseFree	Colon Adenocarcinoma	19.32	0:LIVING
33	TCGA-NH-A6GA-01	BLACK OR AFRICAN AMERICAN	58	Male	Stage IIIC	Ascending Colon	3.48	1:Recurred/Progressed	Colon Adenocarcinoma	9.92	1:DECEASED
34	TCGA-NH-A6GB-01	BLACK OR AFRICAN AMERICAN	71	Female	Stage IIIC	Transverse Colon	15.64	0:DiseaseFree	Colon Adenocarcinoma	15.64	0:LIVING
35	TCGA-RU-A8FL-01	BLACK OR AFRICAN AMERICAN	51	Male	Stage IIIB	Cecum	8.41	1:Recurred/Progressed	Colon Adenocarcinoma	38.67	0:LIVING
36	TCGA-SS-A7HO-01	BLACK OR AFRICAN AMERICAN	44	Female	Stage IIB	Cecum	59.17	1:Recurred/Progressed	Colon Adenocarcinoma	60.09	0:LIVING
37	TCGA-T9-A92H-01	BLACK OR AFRICAN AMERICAN	82	Male	Stage IIA	Sigmoid Colon	2.66	1:Recurred/Progressed	Colon Adenocarcinoma	11.89	0:LIVING
38	TCGA-4T-AA8H-01	BLACK OR AFRICAN AMERICAN	42	Female	Stage IIA	Descending Colon	12.65	0:DiseaseFree	Colon Mucinous Adenocarcinoma	12.65	0:LIVING
39	TCGA-5M-AAT4-01	BLACK OR AFRICAN AMERICAN	74	Male	Stage IV	Ascending Colon	NA	NA	Colon Adenocarcinoma	1.61	1:DECEASED
40	TCGA-5M-AAT6-01	BLACK OR AFRICAN AMERICAN	40	Female	Stage IV	Transverse Colon	7.19	1:Recurred/Progressed	Colon Adenocarcinoma	9.53	1:DECEASED
41	TCGA-5M-AATE-01	BLACK OR AFRICAN AMERICAN	76	Male	Stage IIA	Ascending Colon	26.61	1:Recurred/Progressed	Colon Adenocarcinoma	39.42	0:LIVING
42	TCGA-AY-A8YK-01	BLACK OR AFRICAN AMERICAN	44	Male	Stage IVA	Sigmoid Colon	18.82	0:DiseaseFree	Colon Adenocarcinoma	18.82	0:LIVING
43	TCGA-NH-A6GC-01	BLACK OR AFRICAN AMERICAN	66	Female	Stage IVB	Descending Colon	12.78	0:DiseaseFree	Colon Mucinous Adenocarcinoma	12.78	0:LIVING
44	TCGA-NH-A8F7-01	BLACK OR AFRICAN AMERICAN	53	Female	Stage IIA	Sigmoid Colon	17.84	0:DiseaseFree	Colon Adenocarcinoma	17.84	0:LIVING
45	TCGA-NH-A8F8-01	BLACK OR AFRICAN AMERICAN	79	Male	Stage IV	Ascending Colon	NA	NA	Colon Adenocarcinoma	16.79	1:DECEASED
46	TCGA-QL-A97D-01	BLACK OR AFRICAN AMERICAN	84	Female	Stage I	Cecum	21.88	0:DiseaseFree	Colon Adenocarcinoma	21.88	0:LIVING
47	TCGA-WS-AB45-01	BLACK OR AFRICAN AMERICAN	52	Female	Stage IIA	Cecum	69.97	0:DiseaseFree	Colon Mucinous Adenocarcinoma	69.97	0:LIVING
48	TCGA-A6-2685-01	BLACK OR AFRICAN AMERICAN	48	Female	Stage IIA	Sigmoid Colon	31.14	1:Recurred/Progressed	Colon Adenocarcinoma	37.22	0:LIVING
49	TCGA-A6-5657-01	BLACK OR AFRICAN AMERICAN	65	Male	Stage IIIB	NA	31.6	0:DiseaseFree	Colon Adenocarcinoma	31.6	0:LIVING
50	TCGA-A6-5660-01	BLACK OR AFRICAN AMERICAN	73	Male	Stage IIIC	Cecum	29.17	0:DiseaseFree	Colon Adenocarcinoma	29.17	0:LIVING
51	TCGA-A6-5661-01	BLACK OR AFRICAN AMERICAN	80	Female	Stage IIA	Ascending Colon	33.51	0:DiseaseFree	Colon Adenocarcinoma	33.51	0:LIVING
52	TCGA-AY-5543-01	BLACK OR AFRICAN AMERICAN	65	Female	Stage IVA	Ascending Colon	32.98	0:DiseaseFree	Colon Adenocarcinoma	32.98	0:LIVING
53	TCGA-CM-6167-01	BLACK OR AFRICAN AMERICAN	57	Female	Stage IIIC	Cecum	14.98	0:DiseaseFree	Colon Adenocarcinoma	14.98	0:LIVING
54	TCGA-CM-6168-01	BLACK OR AFRICAN AMERICAN	84	Female	Stage IIA	Ascending Colon	12.98	0:DiseaseFree	Colon Adenocarcinoma	12.98	0:LIVING
55	TCGA-CM-6169-01	BLACK OR AFRICAN AMERICAN	67	Male	Stage IIA	Cecum	13.01	0:DiseaseFree	Colon Adenocarcinoma	13.01	0:LIVING
56	TCGA-AF-A56K-01	BLACK OR AFRICAN AMERICAN	56	Male	Stage IIA	Sigmoid Colon	39.98	1:Recurred/Progressed	Rectal Adenocarcinoma	86.56	0:LIVING
57	TCGA-DC-6157-01	BLACK OR AFRICAN AMERICAN	48	Male	Stage I	Rectosigmoid Junction	51.94	0:DiseaseFree	Rectal Adenocarcinoma	51.94	0:LIVING
58	TCGA-AF-A56L-01	BLACK OR AFRICAN AMERICAN	48	Female	Stage IIIC	Sigmoid Colon	65.93	0:DiseaseFree	Rectal Adenocarcinoma	65.93	0:LIVING
59	TCGA-DC-5869-01	BLACK OR AFRICAN AMERICAN	62	Female	Stage IIIB	Rectum	30.98	0:DiseaseFree	Rectal Adenocarcinoma	30.98	0:LIVING
60	TCGA-AF-A56N-01	BLACK OR AFRICAN AMERICAN	47	Female	Stage IIA	Rectum	11.83	0:DiseaseFree	Rectal Adenocarcinoma	11.83	0:LIVING
61	TCGA-NH-A8F7-06	BLACK OR AFRICAN AMERICAN	53	Female	Stage IIA	Sigmoid Colon	17.84	0:DiseaseFree	Colon Adenocarcinoma	17.84	0:LIVING
		Q1	51						Q1	13.01
		Q2	69						Q2	32.95
		IQR	18						IQR	19.94
		MEDIAN	61						MEDIAN	18.82
		MIN	31						MIN	0
		MAX	90						MAX	86.56

## Sheet: White
	Patient ID	Race	Age	Sex	Tumour Stage	Primary Site	Disease Free Months	Disease Free Status	Histological Diagnosis	Overall Survival Months	Overall Survival Status
1	TCGA-A6-2675-01	WHITE	78	Male	Stage IIA	Sigmoid Colon	43.4	0:DiseaseFree	Colon Adenocarcinoma	43.4	0:LIVING
2	TCGA-A6-5667-01	WHITE	40	Female	Stage IIIB	Sigmoid Colon	29.14	0:DiseaseFree	Colon Adenocarcinoma	29.14	0:LIVING
3	TCGA-AU-3779-01	WHITE	80	Female	Stage IIA	Rectosigmoid Junction	14.49	0:DiseaseFree	Colon Adenocarcinoma	14.49	0:LIVING
4	TCGA-AU-6004-01	WHITE	69	Female	Stage I	Cecum	27.07	0:DiseaseFree	Colon Adenocarcinoma	27.07	0:LIVING
5	TCGA-AY-6196-01	WHITE	47	Male	Stage IIIC	Cecum	0.2	0:DiseaseFree	Colon Mucinous Adenocarcinoma	0.2	0:LIVING
6	TCGA-AY-6197-01	WHITE	60	Male	Stage IIA	Cecum	21.42	0:DiseaseFree	Colon Adenocarcinoma	21.42	0:LIVING
7	TCGA-AZ-5407-01	WHITE	51	Female	Stage I	Cecum	88.14	0:DiseaseFree	Colon Adenocarcinoma	88.14	0:LIVING
8	TCGA-CK-4952-01	WHITE	48	Female	Stage IIIC	Ascending Colon	15.6	0:DiseaseFree	Colon Mucinous Adenocarcinoma	15.6	0:LIVING
9	TCGA-CM-4743-01	WHITE	69	Male	Stage IIA	Hepatic Flexure	23.03	0:DiseaseFree	Colon Adenocarcinoma	23.03	0:LIVING
10	TCGA-CM-5344-01	WHITE	39	Female	Stage IIIB	Sigmoid Colon	22.01	0:DiseaseFree	Colon Adenocarcinoma	22.01	0:LIVING
11	TCGA-CM-5348-01	WHITE	72	Male	Stage IIIB	Cecum	22.96	0:DiseaseFree	Colon Adenocarcinoma	22.96	0:LIVING
12	TCGA-CM-5349-01	WHITE	68	Female	Stage IIA	Cecum	30.06	0:DiseaseFree	Colon Adenocarcinoma	30.06	0:LIVING
13	TCGA-D5-6530-01	WHITE	53	Male	Stage I	NA	20.4	0:DiseaseFree	Colon Adenocarcinoma	20.4	0:LIVING
14	TCGA-D5-6531-01	WHITE	75	Male	Stage IIA	Hepatic Flexure	17.74	0:DiseaseFree	Colon Adenocarcinoma	17.74	0:LIVING
15	TCGA-D5-6532-01	WHITE	61	Male	Stage IIA	Sigmoid Colon	18.23	0:DiseaseFree	Colon Adenocarcinoma	18.23	0:LIVING
16	TCGA-D5-6533-01	WHITE	68	Female	NA	Transverse Colon	25.46	0:DiseaseFree	Colon Adenocarcinoma	25.46	0:LIVING
17	TCGA-D5-6535-01	WHITE	80	Female	Stage IIIB	Ascending Colon	15.11	0:DiseaseFree	Colon Adenocarcinoma	15.11	0:LIVING
18	TCGA-D5-6536-01	WHITE	73	Male	Stage IIA	Sigmoid Colon	16.2	1:Recurred/Progressed	Colon Adenocarcinoma	17.84	0:LIVING
19	TCGA-D5-6537-01	WHITE	64	Male	Stage IIIB	Transverse Colon	4.04	1:Recurred/Progressed	Colon Adenocarcinoma	4.8	1:DECEASED
20	TCGA-D5-6538-01	WHITE	79	Female	Stage IIIB	Hepatic Flexure	17.12	0:DiseaseFree	Colon Adenocarcinoma	17.12	0:LIVING
21	TCGA-D5-6539-01	WHITE	45	Female	NA	Transverse Colon	12.48	0:DiseaseFree	Colon Adenocarcinoma	12.48	0:LIVING
22	TCGA-D5-6540-01	WHITE	66	Male	Stage I	Cecum	16.13	0:DiseaseFree	Colon Mucinous Adenocarcinoma	16.13	0:LIVING
23	TCGA-D5-6541-01	WHITE	49	Male	Stage IIA	Splenic Flexure	15.57	0:DiseaseFree	Colon Adenocarcinoma	15.57	0:LIVING
24	TCGA-F4-6463-01	WHITE	51	Male	Stage IIA	Transverse Colon	35.71	0:DiseaseFree	Colon Mucinous Adenocarcinoma	35.71	0:LIVING
25	TCGA-G4-6293-01	WHITE	49	Female	Stage III	Transverse Colon	133.08	0:DiseaseFree	Colon Adenocarcinoma	133.08	0:LIVING
26	TCGA-G4-6295-01	WHITE	70	Female	Stage II	Cecum	8.34	0:DiseaseFree	Colon Adenocarcinoma	8.34	0:LIVING
27	TCGA-G4-6297-01	WHITE	55	Female	Stage IV	Cecum	78.65	1:Recurred/Progressed	Colon Adenocarcinoma	82.33	0:LIVING
28	TCGA-G4-6302-01	WHITE	90	Female	Stage IIA	Cecum	NA	NA	Colon Mucinous Adenocarcinoma	67.25	1:DECEASED
29	TCGA-G4-6307-01	WHITE	37	Female	Stage IIIB	Sigmoid Colon	54.99	0:DiseaseFree	Colon Adenocarcinoma	54.99	0:LIVING
30	TCGA-G4-6310-01	WHITE	69	Male	Stage IIIB	Cecum	63.57	0:DiseaseFree	Colon Adenocarcinoma	63.57	0:LIVING
31	TCGA-G4-6311-01	WHITE	80	Male	Stage III	Ascending Colon	39.39	0:DiseaseFree	Colon Adenocarcinoma	39.39	0:LIVING
32	TCGA-G4-6314-01	WHITE	76	Female	Stage IV	Cecum	19.88	1:Recurred/Progressed	Colon Adenocarcinoma	35.91	0:LIVING
33	TCGA-G4-6315-01	WHITE	66	Male	Stage IV	Descending Colon	61.86	0:DiseaseFree	Colon Adenocarcinoma	61.86	0:LIVING
34	TCGA-G4-6317-01	WHITE	51	Female	Stage IIIC	Sigmoid Colon	19.45	1:Recurred/Progressed	Colon Adenocarcinoma	35.97	0:LIVING
35	TCGA-G4-6320-01	WHITE	73	Male	Stage III	Hepatic Flexure	26.41	0:DiseaseFree	Colon Adenocarcinoma	26.41	0:LIVING
36	TCGA-G4-6321-01	WHITE	60	Female	Stage III	Cecum	22.08	0:DiseaseFree	Colon Adenocarcinoma	22.08	0:LIVING
37	TCGA-G4-6322-01	WHITE	65	Male	Stage IIIB	Descending Colon	25.92	1:Recurred/Progressed	Colon Mucinous Adenocarcinoma	26.02	0:LIVING
38	TCGA-A6-4105-01	WHITE	79	Male	Stage IIA	Ascending Colon	11.96	1:Recurred/Progressed	Colon Adenocarcinoma	14.52	1:DECEASED
39	TCGA-A6-6137-01	WHITE	55	Male	Stage IIIB	Hepatic Flexure	27.07	0:DiseaseFree	Colon Adenocarcinoma	27.07	0:LIVING
40	TCGA-A6-6138-01	WHITE	61	Male	Stage I	Cecum	22.5	0:DiseaseFree	Colon Adenocarcinoma	22.5	0:LIVING
41	TCGA-A6-6140-01	WHITE	62	Male	Stage IIA	Descending Colon	24.11	0:DiseaseFree	Colon Adenocarcinoma	24.11	0:LIVING
42	TCGA-A6-6142-01	WHITE	56	Female	Stage IVA	Sigmoid Colon	21.48	1:Recurred/Progressed	Colon Adenocarcinoma	25.07	0:LIVING
43	TCGA-A6-6648-01	WHITE	56	Male	Stage IVA	NA	22.54	1:Recurred/Progressed	Colon Adenocarcinoma	25.16	0:LIVING
44	TCGA-A6-6649-01	WHITE	66	Male	Stage IIIB	NA	24.15	0:DiseaseFree	Colon Adenocarcinoma	24.15	0:LIVING
45	TCGA-A6-6653-01	WHITE	82	Male	Stage I	Ascending Colon	24.38	0:DiseaseFree	Colon Adenocarcinoma	24.38	0:LIVING
46	TCGA-AZ-6598-01	WHITE	77	Female	Stage II	NA	NA	NA	Colon Adenocarcinoma	49.38	1:DECEASED
47	TCGA-AZ-6599-01	WHITE	72	Male	Stage I	Cecum	NA	NA	Colon Adenocarcinoma	6.77	1:DECEASED
48	TCGA-AZ-6601-01	WHITE	68	Male	Stage II	Sigmoid Colon	74.57	1:Recurred/Progressed	Colon Adenocarcinoma	99.93	1:DECEASED
49	TCGA-D5-6529-01	WHITE	69	Male	Stage IIA	NA	12.68	1:Recurred/Progressed	Colon Adenocarcinoma	20.17	0:LIVING
50	TCGA-F4-6459-01	WHITE	61	Female	Stage IIIB	Sigmoid Colon	NA	NA	Colon Adenocarcinoma	8.61	1:DECEASED
51	TCGA-F4-6460-01	WHITE	51	Female	Stage IIIB	Sigmoid Colon	10.28	1:Recurred/Progressed	Colon Adenocarcinoma	31.93	1:DECEASED
52	TCGA-F4-6461-01	WHITE	41	Female	Stage IIIC	Hepatic Flexure	9.46	1:Recurred/Progressed	Colon Adenocarcinoma	11.1	1:DECEASED
53	TCGA-F4-6569-01	WHITE	60	Male	Stage I	Transverse Colon	35.71	0:DiseaseFree	Colon Adenocarcinoma	35.71	0:LIVING
54	TCGA-F4-6570-01	WHITE	78	Female	Stage IIA	Transverse Colon	NA	NA	Colon Adenocarcinoma	6.18	1:DECEASED
55	TCGA-G4-6294-01	WHITE	75	Male	Stage IV	Cecum	16.98	1:Recurred/Progressed	Colon Adenocarcinoma	28.19	1:DECEASED
56	TCGA-G4-6299-01	WHITE	69	Male	Stage IIIC	Descending Colon	74.51	0:DiseaseFree	Colon Adenocarcinoma	74.51	0:LIVING
57	TCGA-G4-6303-01	WHITE	54	Female	Stage IV	Sigmoid Colon	28.65	1:Recurred/Progressed	Colon Adenocarcinoma	65.8	1:DECEASED
58	TCGA-G4-6306-01	WHITE	71	Male	NA	Ascending Colon	44.65	0:DiseaseFree	Colon Adenocarcinoma	44.65	0:LIVING
59	TCGA-G4-6586-01	WHITE	73	Female	Stage IIA	Ascending Colon	35.78	0:DiseaseFree	Colon Adenocarcinoma	35.78	0:LIVING
60	TCGA-G4-6588-01	WHITE	58	Female	Stage IIA	Cecum	26.15	0:DiseaseFree	Colon Adenocarcinoma	26.15	0:LIVING
61	TCGA-G4-6625-01	WHITE	77	Female	Stage IIA	Sigmoid Colon	84.23	1:Recurred/Progressed	Colon Adenocarcinoma	91.72	0:LIVING
62	TCGA-G4-6626-01	WHITE	90	Male	Stage IIA	Ascending Colon	NA	NA	Colon Adenocarcinoma	46.71	1:DECEASED
63	TCGA-G4-6627-01	WHITE	84	Male	Stage IIA	Ascending Colon	32.95	1:Recurred/Progressed	Colon Adenocarcinoma	74.74	0:LIVING
64	TCGA-DM-A0X9-01	WHITE	71	Female	Stage IIA	NA	119.61	0:DiseaseFree	Colon Adenocarcinoma	119.61	0:LIVING
65	TCGA-DM-A0XD-01	WHITE	65	Male	Stage IIA	NA	20.27	1:Recurred/Progressed	Colon Adenocarcinoma	24.41	1:DECEASED
66	TCGA-DM-A0XF-01	WHITE	68	Female	Stage IIIC	NA	NA	NA	NA	38.17	1:DECEASED
67	TCGA-DM-A1D0-01	WHITE	79	Female	Stage IIA	Sigmoid Colon	130.55	0:DiseaseFree	Colon Adenocarcinoma	130.55	0:LIVING
68	TCGA-DM-A1D4-01	WHITE	80	Male	Stage IIA	Cecum	63.07	1:Recurred/Progressed	Colon Adenocarcinoma	92.67	1:DECEASED
69	TCGA-DM-A1D6-01	WHITE	88	Male	Stage IIA	Splenic Flexure	NA	NA	Colon Mucinous Adenocarcinoma	49.87	1:DECEASED
70	TCGA-DM-A1D7-01	WHITE	82	Male	Stage IIA	Sigmoid Colon	5.06	1:Recurred/Progressed	NA	13.3	1:DECEASED
71	TCGA-DM-A1D8-01	WHITE	50	Female	NA	Ascending Colon	NA	NA	Colon Adenocarcinoma	12.58	1:DECEASED
72	TCGA-DM-A1D9-01	WHITE	67	Female	Stage IIA	Cecum	140.28	0:DiseaseFree	Colon Adenocarcinoma	140.28	0:LIVING
73	TCGA-DM-A1DA-01	WHITE	71	Female	Stage IIIC	Cecum	NA	NA	Colon Adenocarcinoma	7.49	1:DECEASED
74	TCGA-DM-A1DB-01	WHITE	68	Male	Stage IIA	Sigmoid Colon	NA	NA	Colon Adenocarcinoma	44.28	1:DECEASED
75	TCGA-DM-A1HA-01	WHITE	82	Male	Stage IIIC	Ascending Colon	131.41	0:DiseaseFree	Colon Adenocarcinoma	131.41	0:LIVING
76	TCGA-A6-5656-01	WHITE	74	Male	Stage I	Sigmoid Colon	32.88	0:DiseaseFree	Colon Adenocarcinoma	32.88	0:LIVING
77	TCGA-A6-6651-01	WHITE	55	Female	Stage IIIB	Transverse Colon	21.75	0:DiseaseFree	Colon Adenocarcinoma	21.75	0:LIVING
78	TCGA-A6-6654-01	WHITE	65	Female	Stage IIIB	Descending Colon	23.85	0:DiseaseFree	Colon Adenocarcinoma	23.85	0:LIVING
79	TCGA-A6-6780-01	WHITE	74	Male	Stage IIA	NA	20.11	0:DiseaseFree	Colon Mucinous Adenocarcinoma	20.11	0:LIVING
80	TCGA-A6-6782-01	WHITE	82	Male	Stage IIB	NA	20.27	0:DiseaseFree	Colon Adenocarcinoma	20.27	0:LIVING
81	TCGA-AD-6548-01	WHITE	81	Female	Stage I	Splenic Flexure	21.35	0:DiseaseFree	Colon Adenocarcinoma	21.35	0:LIVING
82	TCGA-AZ-4323-01	WHITE	37	Male	Stage IV	Cecum	NA	NA	Colon Adenocarcinoma	1.41	1:DECEASED
83	TCGA-AZ-4616-01	WHITE	82	Female	Stage IV	Cecum	NA	NA	Colon Adenocarcinoma	5.12	1:DECEASED
84	TCGA-AZ-6603-01	WHITE	77	Female	NA	Sigmoid Colon	NA	NA	Colon Adenocarcinoma	29.53	1:DECEASED
85	TCGA-AZ-6605-01	WHITE	77	Male	Stage IIIB	Ascending Colon	NA	NA	Colon Adenocarcinoma	5.22	1:DECEASED
86	TCGA-AZ-6606-01	WHITE	81	Male	Stage IV	Cecum	NA	NA	Colon Adenocarcinoma	11.73	1:DECEASED
87	TCGA-AZ-6607-01	WHITE	69	Male	Stage IV	Sigmoid Colon	NA	NA	Colon Adenocarcinoma	3.19	1:DECEASED
88	TCGA-AZ-6608-01	WHITE	55	Female	Stage IIIA	Sigmoid Colon	NA	NA	Colon Adenocarcinoma	1.94	1:DECEASED
89	TCGA-CK-6746-01	WHITE	84	Female	Stage IIB	Cecum	0	0:DiseaseFree	Colon Adenocarcinoma	0	0:LIVING
90	TCGA-CK-6747-01	WHITE	87	Female	Stage IIA	Cecum	82.88	0:DiseaseFree	Colon Adenocarcinoma	82.88	0:LIVING
91	TCGA-CK-6748-01	WHITE	45	Female	Stage IV	Sigmoid Colon	2	0:DiseaseFree	Colon Mucinous Adenocarcinoma	2	0:LIVING
92	TCGA-CK-6751-01	WHITE	88	Female	Stage I	Ascending Colon	124.18	0:DiseaseFree	Colon Mucinous Adenocarcinoma	124.18	0:LIVING
93	TCGA-CM-4751-01	WHITE	62	Male	Stage IIIB	Cecum	27	0:DiseaseFree	Colon Adenocarcinoma	27	0:LIVING
94	TCGA-CM-5863-01	WHITE	60	Female	Stage IIIB	Ascending Colon	15.01	0:DiseaseFree	Colon Mucinous Adenocarcinoma	15.01	0:LIVING
95	TCGA-CM-6674-01	WHITE	39	Male	Stage IIA	Hepatic Flexure	12.94	0:DiseaseFree	Colon Adenocarcinoma	12.94	0:LIVING
96	TCGA-CM-6676-01	WHITE	82	Male	Stage I	Sigmoid Colon	11.07	0:DiseaseFree	Colon Adenocarcinoma	11.07	0:LIVING
97	TCGA-CM-6677-01	WHITE	75	Female	Stage IIA	Hepatic Flexure	11.07	0:DiseaseFree	Colon Adenocarcinoma	11.07	0:LIVING
98	TCGA-CM-6678-01	WHITE	63	Female	Stage IVA	Sigmoid Colon	0	1:Recurred/Progressed	Colon Adenocarcinoma	11.01	0:LIVING
99	TCGA-CM-6679-01	WHITE	58	Male	Stage IIA	Sigmoid Colon	10.05	0:DiseaseFree	Colon Adenocarcinoma	10.05	0:LIVING
100	TCGA-CM-6680-01	WHITE	78	Female	Stage IIIB	Cecum	12.02	0:DiseaseFree	Colon Adenocarcinoma	12.02	0:LIVING
101	TCGA-F4-6703-01	WHITE	64	Male	Stage IIA	Ascending Colon	47.83	0:DiseaseFree	Colon Adenocarcinoma	47.83	0:LIVING
102	TCGA-F4-6805-01	WHITE	58	Female	Stage IIA	Descending Colon	34.4	0:DiseaseFree	Colon Adenocarcinoma	34.4	0:LIVING
103	TCGA-F4-6806-01	WHITE	59	Female	Stage I	Sigmoid Colon	37.19	1:Recurred/Progressed	Colon Adenocarcinoma	41.39	0:LIVING
104	TCGA-F4-6807-01	WHITE	51	Female	Stage IIIC	Hepatic Flexure	43	0:DiseaseFree	Colon Adenocarcinoma	43	0:LIVING
105	TCGA-F4-6808-01	WHITE	54	Female	Stage I	Sigmoid Colon	33.64	0:DiseaseFree	Colon Adenocarcinoma	33.64	0:LIVING
106	TCGA-F4-6809-01	WHITE	52	Female	Stage IVA	Sigmoid Colon	NA	NA	Colon Adenocarcinoma	13.24	1:DECEASED
107	TCGA-G4-6628-01	WHITE	78	Male	Stage I	Cecum	79.63	0:DiseaseFree	Colon Adenocarcinoma	79.63	0:LIVING
108	TCGA-DM-A280-01	WHITE	70	Female	Stage IIA	Ascending Colon	NA	NA	Colon Mucinous Adenocarcinoma	7.75	1:DECEASED
109	TCGA-DM-A282-01	WHITE	60	Female	Stage IIA	Hepatic Flexure	139.06	0:DiseaseFree	Colon Adenocarcinoma	139.06	0:LIVING
110	TCGA-DM-A285-01	WHITE	71	Female	Stage IV	Ascending Colon	NA	NA	Colon Mucinous Adenocarcinoma	5.88	1:DECEASED
111	TCGA-DM-A288-01	WHITE	68	Male	Stage IIIC	Cecum	10.51	1:Recurred/Progressed	Colon Mucinous Adenocarcinoma	14.03	1:DECEASED
112	TCGA-DM-A28A-01	WHITE	78	Male	Stage IIIC	Cecum	NA	NA	Colon Adenocarcinoma	26.45	1:DECEASED
113	TCGA-DM-A28C-01	WHITE	74	Male	Stage IIA	Sigmoid Colon	63.37	1:Recurred/Progressed	Colon Adenocarcinoma	81.31	1:DECEASED
114	TCGA-DM-A28E-01	WHITE	72	Female	Stage IIA	Sigmoid Colon	119.84	0:DiseaseFree	Colon Adenocarcinoma	119.84	0:LIVING
115	TCGA-DM-A28F-01	WHITE	73	Male	Stage IIIB	Sigmoid Colon	NA	NA	Colon Adenocarcinoma	35.94	1:DECEASED
116	TCGA-DM-A28G-01	WHITE	75	Male	Stage IIA	Ascending Colon	NA	NA	Colon Adenocarcinoma	60.74	1:DECEASED
117	TCGA-DM-A28H-01	WHITE	50	Male	Stage IIIC	Cecum	15.9	1:Recurred/Progressed	Colon Adenocarcinoma	116.98	0:LIVING
118	TCGA-DM-A28K-01	WHITE	75	Male	Stage IIA	Hepatic Flexure	98.16	0:DiseaseFree	Colon Mucinous Adenocarcinoma	98.16	0:LIVING
119	TCGA-DM-A28M-01	WHITE	63	Male	Stage IIA	Descending Colon	95.11	0:DiseaseFree	Colon Adenocarcinoma	95.11	0:LIVING
120	TCGA-A6-6781-01	WHITE	43	Male	Stage IIIC	NA	19.65	0:DiseaseFree	Colon Mucinous Adenocarcinoma	19.65	0:LIVING
121	TCGA-AD-6888-01	WHITE	73	Male	Stage IIIB	Hepatic Flexure	11.27	1:Recurred/Progressed	Colon Adenocarcinoma	15.51	1:DECEASED
122	TCGA-AD-6890-01	WHITE	65	Male	NA	Ascending Colon	24.51	0:DiseaseFree	Colon Adenocarcinoma	24.51	0:LIVING
123	TCGA-AD-6895-01	WHITE	84	Male	Stage IIIB	Cecum	25.07	0:DiseaseFree	Colon Adenocarcinoma	25.07	0:LIVING
124	TCGA-AD-6899-01	WHITE	84	Male	Stage IIIC	Cecum	NA	NA	Colon Mucinous Adenocarcinoma	5.78	1:DECEASED
125	TCGA-AD-6901-01	WHITE	78	Male	NA	Cecum	15.37	1:Recurred/Progressed	Colon Adenocarcinoma	22.4	1:DECEASED
126	TCGA-AD-6963-01	WHITE	58	Male	NA	Ascending Colon	27.4	0:DiseaseFree	Colon Adenocarcinoma	27.4	0:LIVING
127	TCGA-AD-6964-01	WHITE	58	Male	NA	Cecum	10.68	1:Recurred/Progressed	Colon Adenocarcinoma	10.87	1:DECEASED
128	TCGA-AD-6965-01	WHITE	62	Male	Stage IIIC	Cecum	21.29	1:Recurred/Progressed	Colon Adenocarcinoma	26.45	0:LIVING
129	TCGA-D5-5537-01	WHITE	83	Male	NA	Ascending Colon	23.72	1:Recurred/Progressed	Colon Adenocarcinoma	45.37	1:DECEASED
130	TCGA-D5-6534-01	WHITE	62	Female	Stage IIA	Ascending Colon	43.23	0:DiseaseFree	Colon Mucinous Adenocarcinoma	43.23	0:LIVING
131	TCGA-D5-6898-01	WHITE	51	Female	Stage I	Sigmoid Colon	7.52	0:DiseaseFree	Colon Adenocarcinoma	7.52	0:LIVING
132	TCGA-D5-6920-01	WHITE	77	Female	Stage IIA	Sigmoid Colon	12.39	0:DiseaseFree	Colon Adenocarcinoma	12.39	0:LIVING
133	TCGA-D5-6922-01	WHITE	76	Male	Stage IIIA	Sigmoid Colon	10.12	0:DiseaseFree	Colon Adenocarcinoma	10.12	0:LIVING
134	TCGA-D5-6923-01	WHITE	57	Male	Stage I	Sigmoid Colon	12.42	0:DiseaseFree	Colon Adenocarcinoma	12.42	0:LIVING
135	TCGA-D5-6924-01	WHITE	68	Male	Stage IIA	Sigmoid Colon	14.29	0:DiseaseFree	Colon Adenocarcinoma	14.29	0:LIVING
136	TCGA-D5-6926-01	WHITE	65	Male	Stage IIIB	Sigmoid Colon	9.03	0:DiseaseFree	Colon Adenocarcinoma	9.03	0:LIVING
137	TCGA-D5-6927-01	WHITE	34	Male	Stage IIA	Transverse Colon	9.43	0:DiseaseFree	Colon Adenocarcinoma	9.43	0:LIVING
138	TCGA-D5-6928-01	WHITE	80	Male	Stage IIA	Ascending Colon	11.63	0:DiseaseFree	Colon Mucinous Adenocarcinoma	11.63	0:LIVING
139	TCGA-D5-6929-01	WHITE	49	Female	Stage IV	Sigmoid Colon	13.4	0:DiseaseFree	Colon Adenocarcinoma	13.4	0:LIVING
140	TCGA-D5-6930-01	WHITE	67	Male	Stage IIA	Ascending Colon	13.34	0:DiseaseFree	Colon Mucinous Adenocarcinoma	13.34	0:LIVING
141	TCGA-D5-6931-01	WHITE	77	Male	Stage IIIC	Transverse Colon	11.99	0:DiseaseFree	Colon Adenocarcinoma	11.99	0:LIVING
142	TCGA-D5-6932-01	WHITE	69	Male	Stage IIA	Transverse Colon	11.37	0:DiseaseFree	Colon Adenocarcinoma	11.37	0:LIVING
143	TCGA-D5-7000-01	WHITE	79	Female	Stage I	Cecum	10.25	0:DiseaseFree	Colon Mucinous Adenocarcinoma	10.25	0:LIVING
144	TCGA-F4-6854-01	WHITE	77	Female	Stage IIA	Sigmoid Colon	0.53	0:DiseaseFree	Colon Adenocarcinoma	0.53	0:LIVING
145	TCGA-F4-6855-01	WHITE	70	Female	Stage IIA	Sigmoid Colon	47.37	0:DiseaseFree	Colon Adenocarcinoma	47.37	0:LIVING
146	TCGA-F4-6856-01	WHITE	45	Male	Stage I	Cecum	35.28	0:DiseaseFree	Colon Mucinous Adenocarcinoma	35.28	0:LIVING
147	TCGA-G4-6304-01	WHITE	66	Female	Stage IIB	Transverse Colon	28.22	1:Recurred/Progressed	Colon Adenocarcinoma	53.58	0:LIVING
148	TCGA-DM-A1HB-01	WHITE	75	Male	Stage IIIB	Transverse Colon	135.55	0:DiseaseFree	NA	135.55	0:LIVING
149	TCGA-A6-2682-01	WHITE	70	Male	Stage IV	NA	12.52	1:Recurred/Progressed	Colon Adenocarcinoma	13.93	1:DECEASED
150	TCGA-A6-2684-01	WHITE	75	Female	Stage I	Cecum	32.06	1:Recurred/Progressed	Colon Adenocarcinoma	37.02	0:LIVING
151	TCGA-A6-2686-01	WHITE	81	Female	Stage IIA	Cecum	NA	NA	Colon Adenocarcinoma	36.99	1:DECEASED
152	TCGA-AZ-4313-01	WHITE	51	Female	Stage I	Descending Colon	75.89	0:DiseaseFree	Colon Adenocarcinoma	75.89	0:LIVING
153	TCGA-AZ-4315-01	WHITE	61	Male	Stage IIA	Cecum	58.34	0:DiseaseFree	Colon Adenocarcinoma	58.34	0:LIVING
154	TCGA-AZ-4614-01	WHITE	71	Female	Stage IVA	NA	NA	NA	Colon Adenocarcinoma	5.65	1:DECEASED
155	TCGA-AZ-4615-01	WHITE	84	Male	Stage IIIB	NA	22.6	1:Recurred/Progressed	Colon Adenocarcinoma	32.92	0:LIVING
156	TCGA-AZ-4682-01	WHITE	61	Male	Stage IVA	Sigmoid Colon	NA	NA	Colon Adenocarcinoma	22.34	1:DECEASED
157	TCGA-AZ-4684-01	WHITE	49	Male	Stage IVA	NA	13.5	1:Recurred/Progressed	Colon Adenocarcinoma	64.95	0:LIVING
158	TCGA-CK-4951-01	WHITE	79	Female	Stage IIA	Ascending Colon	15.77	1:Recurred/Progressed	Colon Mucinous Adenocarcinoma	70.11	1:DECEASED
159	TCGA-CM-4744-01	WHITE	69	Male	Stage I	Cecum	20.01	0:DiseaseFree	Colon Adenocarcinoma	20.01	0:LIVING
160	TCGA-CM-4747-01	WHITE	47	Male	Stage IVA	Cecum	25	0:DiseaseFree	Colon Adenocarcinoma	25	0:LIVING
161	TCGA-A6-5659-01	WHITE	82	Male	Stage I	Cecum	30.42	0:DiseaseFree	Colon Adenocarcinoma	30.42	0:LIVING
162	TCGA-A6-5662-01	WHITE	46	Male	Stage IVA	Splenic Flexure	21.71	1:Recurred/Progressed	Colon Adenocarcinoma	23.59	0:LIVING
163	TCGA-A6-5665-01	WHITE	84	Female	Stage IIA	Ascending Colon	17.38	1:Recurred/Progressed	Colon Adenocarcinoma	22.04	0:LIVING
164	TCGA-A6-5666-01	WHITE	78	Male	Stage IIC	Sigmoid Colon	31.87	1:Recurred/Progressed	Colon Adenocarcinoma	32.69	0:LIVING
165	TCGA-AD-5900-01	WHITE	67	Male	Stage I	Ascending Colon	12.16	0:DiseaseFree	Colon Mucinous Adenocarcinoma	12.16	0:LIVING
166	TCGA-AM-5820-01	WHITE	59	Female	Stage IVA	Sigmoid Colon	0.46	0:DiseaseFree	Colon Adenocarcinoma	0.46	0:LIVING
167	TCGA-AM-5821-01	WHITE	68	Female	Stage IIA	Sigmoid Colon	0.92	0:DiseaseFree	Colon Adenocarcinoma	0.92	0:LIVING
168	TCGA-AZ-5403-01	WHITE	43	Male	Stage II	Sigmoid Colon	9.99	1:Recurred/Progressed	Colon Adenocarcinoma	62.75	1:DECEASED
169	TCGA-CK-4947-01	WHITE	46	Female	Stage IIIB	Sigmoid Colon	0.69	1:Recurred/Progressed	Colon Adenocarcinoma	17.54	0:LIVING
170	TCGA-CK-4948-01	WHITE	45	Female	Stage III	Sigmoid Colon	147.9	0:DiseaseFree	Colon Adenocarcinoma	147.9	0:LIVING
171	TCGA-CK-5912-01	WHITE	81	Male	Stage I	Cecum	NA	NA	Colon Adenocarcinoma	49.05	1:DECEASED
172	TCGA-CK-5913-01	WHITE	58	Female	Stage IIA	Cecum	51.28	0:DiseaseFree	Colon Adenocarcinoma	51.28	0:LIVING
173	TCGA-CK-5914-01	WHITE	81	Male	Stage IIIB	Sigmoid Colon	21.98	0:DiseaseFree	Colon Adenocarcinoma	21.98	0:LIVING
174	TCGA-CK-5915-01	WHITE	63	Male	Stage I	Sigmoid Colon	0	0:DiseaseFree	Colon Adenocarcinoma	0	0:LIVING
175	TCGA-CK-5916-01	WHITE	71	Female	Stage I	Cecum	9.59	1:Recurred/Progressed	Colon Adenocarcinoma	21.12	1:DECEASED
176	TCGA-CM-5860-01	WHITE	44	Male	Stage IIA	Ascending Colon	32	0:DiseaseFree	Colon Adenocarcinoma	32	0:LIVING
177	TCGA-CM-5861-01	WHITE	63	Female	Stage IIA	Cecum	11.01	1:Recurred/Progressed	Colon Adenocarcinoma	15.01	0:LIVING
178	TCGA-CM-5862-01	WHITE	80	Male	Stage IVA	Ascending Colon	1.02	1:Recurred/Progressed	Colon Adenocarcinoma	5.03	1:DECEASED
179	TCGA-CM-5864-01	WHITE	60	Male	Stage I	Cecum	15.01	0:DiseaseFree	Colon Adenocarcinoma	15.01	0:LIVING
180	TCGA-CM-5868-01	WHITE	59	Female	Stage IVA	Sigmoid Colon	17.02	0:DiseaseFree	Colon Adenocarcinoma	17.02	0:LIVING
181	TCGA-CM-6161-01	WHITE	36	Female	Stage I	Sigmoid Colon	15.01	0:DiseaseFree	Colon Adenocarcinoma	15.01	0:LIVING
182	TCGA-CM-6162-01	WHITE	48	Female	Stage IIIB	Ascending Colon	11.99	0:DiseaseFree	Colon Mucinous Adenocarcinoma	11.99	0:LIVING
183	TCGA-CM-6163-01	WHITE	74	Male	Stage I	Sigmoid Colon	14.03	0:DiseaseFree	Colon Adenocarcinoma	14.03	0:LIVING
184	TCGA-CM-6164-01	WHITE	46	Female	Stage IIA	Sigmoid Colon	29.01	0:DiseaseFree	Colon Adenocarcinoma	29.01	0:LIVING
185	TCGA-CM-6165-01	WHITE	74	Male	Stage IIA	Sigmoid Colon	16.03	0:DiseaseFree	Colon Adenocarcinoma	16.03	0:LIVING
186	TCGA-CM-6166-01	WHITE	48	Female	Stage I	Ascending Colon	21.98	0:DiseaseFree	Colon Adenocarcinoma	21.98	0:LIVING
187	TCGA-CM-6170-01	WHITE	73	Female	Stage I	Descending Colon	15.01	0:DiseaseFree	Colon Adenocarcinoma	15.01	0:LIVING
188	TCGA-CM-6171-01	WHITE	77	Female	Stage I	Ascending Colon	14.03	0:DiseaseFree	Colon Adenocarcinoma	14.03	0:LIVING
189	TCGA-CM-6172-01	WHITE	70	Female	Stage IIIB	Sigmoid Colon	11.01	0:DiseaseFree	Colon Adenocarcinoma	11.01	0:LIVING
190	TCGA-D5-5538-01	WHITE	60	Female	Stage IIIB	Cecum	33.08	1:Recurred/Progressed	Colon Adenocarcinoma	54.57	1:DECEASED
191	TCGA-D5-5539-01	WHITE	60	Male	Stage IIIA	Ascending Colon	19.02	1:Recurred/Progressed	Colon Mucinous Adenocarcinoma	19.58	0:LIVING
192	TCGA-D5-5540-01	WHITE	73	Male	Stage IIA	Cecum	56.04	0:DiseaseFree	Colon Adenocarcinoma	56.04	0:LIVING
193	TCGA-D5-5541-01	WHITE	63	Male	Stage IIIB	Sigmoid Colon	55.88	0:DiseaseFree	Colon Adenocarcinoma	55.88	0:LIVING
194	TCGA-AF-3911-01	WHITE	48	Male	Stage IIIC	Rectum	33.51	1:Recurred/Progressed	Rectal Adenocarcinoma	37.71	0:LIVING
195	TCGA-F5-6571-01	WHITE	62	Female	Stage IIA	Rectum	34.79	1:Recurred/Progressed	Rectal Adenocarcinoma	42.31	0:LIVING
196	TCGA-CI-6622-01	WHITE	74	Male	Stage IIB	Rectum	44.74	0:DiseaseFree	Rectal Adenocarcinoma	44.74	0:LIVING
197	TCGA-EI-6506-01	WHITE	78	Female	Stage IIA	Rectosigmoid Junction	20.53	0:DiseaseFree	Rectal Adenocarcinoma	20.53	0:LIVING
198	TCGA-EI-6512-01	WHITE	64	Female	Stage IIIB	Rectosigmoid Junction	17.67	0:DiseaseFree	Rectal Adenocarcinoma	17.67	0:LIVING
199	TCGA-DC-4745-01	WHITE	49	Female	Stage IIIB	Rectosigmoid Junction	20.99	0:DiseaseFree	Rectal Adenocarcinoma	20.99	0:LIVING
200	TCGA-AF-6655-01	WHITE	66	Male	Stage IIIA	Rectum	20.01	0:DiseaseFree	Rectal Adenocarcinoma	20.01	0:LIVING
201	TCGA-EI-6513-01	WHITE	59	Male	Stage IIIB	Rectosigmoid Junction	16.33	0:DiseaseFree	Rectal Adenocarcinoma	16.33	0:LIVING
202	TCGA-AF-2687-01	WHITE	57	Male	Stage IIIC	Rectum	NA	NA	Rectal Adenocarcinoma	46.91	0:LIVING
203	TCGA-AH-6547-01	WHITE	79	Female	NA	Rectosigmoid Junction	NA	NA	Rectal Adenocarcinoma	2.5	1:DECEASED
204	TCGA-DC-6155-01	WHITE	31	Female	Stage IIIA	Rectosigmoid Junction	13.96	0:DiseaseFree	Rectal Adenocarcinoma	13.96	0:LIVING
205	TCGA-F5-6864-01	WHITE	74	Female	Stage IIIB	Rectum	12.45	0:DiseaseFree	Rectal Adenocarcinoma	12.45	0:LIVING
206	TCGA-EI-6509-01	WHITE	53	Male	Stage IIIC	Rectosigmoid Junction	2.96	1:Recurred/Progressed	Rectal Adenocarcinoma	16.98	0:LIVING
207	TCGA-F5-6861-01	WHITE	60	Female	Stage IIA	Rectum	38.11	0:DiseaseFree	Rectal Adenocarcinoma	38.11	0:LIVING
208	TCGA-F5-6814-01	WHITE	57	Male	Stage IIA	Rectum	37.16	0:DiseaseFree	Rectal Adenocarcinoma	37.16	0:LIVING
209	TCGA-F5-6813-01	WHITE	70	Male	Stage IIIC	Rectum	2.14	1:Recurred/Progressed	Rectal Adenocarcinoma	19.65	1:DECEASED
210	TCGA-EI-6885-01	WHITE	57	Female	Stage IV	Rectosigmoid Junction	9.69	1:Recurred/Progressed	Rectal Adenocarcinoma	13.63	0:LIVING
211	TCGA-DY-A1H8-01	WHITE	77	Female	Stage IIIA	Rectum	NA	NA	Rectal Adenocarcinoma	32.59	1:DECEASED
212	TCGA-DC-4749-01	WHITE	57	Male	Stage I	Rectosigmoid Junction	25.03	0:DiseaseFree	Rectal Adenocarcinoma	25.03	0:LIVING
213	TCGA-DY-A1DE-01	WHITE	56	Female	Stage IIA	Rectum	108.94	1:Recurred/Progressed	Rectal Adenocarcinoma	129.17	0:LIVING
214	TCGA-DC-6160-01	WHITE	68	Male	Stage I	Rectosigmoid Junction	43.99	0:DiseaseFree	Rectal Adenocarcinoma	43.99	0:LIVING
215	TCGA-F5-6863-01	WHITE	71	Female	Stage IIIB	Rectum	6.27	1:Recurred/Progressed	Rectal Adenocarcinoma	11.86	1:DECEASED
216	TCGA-EI-6511-01	WHITE	52	Male	Stage IIIB	Rectum	15.83	0:DiseaseFree	Rectal Adenocarcinoma	15.83	0:LIVING
217	TCGA-AH-6644-01	WHITE	73	Male	NA	Rectosigmoid Junction	27.53	0:DiseaseFree	Rectal Adenocarcinoma	27.53	0:LIVING
218	TCGA-AF-2693-01	WHITE	75	Male	Stage I	Sigmoid Colon	37.94	0:DiseaseFree	NA	37.94	0:LIVING
219	TCGA-AF-4110-01	WHITE	77	Male	Stage IVA	Rectosigmoid Junction	29.96	0:DiseaseFree	NA	29.96	0:LIVING
220	TCGA-CI-6620-01	WHITE	41	Female	Stage IVA	Rectum	2.96	1:Recurred/Progressed	Rectal Adenocarcinoma	33.15	0:LIVING
221	TCGA-DC-6156-01	WHITE	62	Male	Stage IVA	Rectosigmoid Junction	0.99	1:Recurred/Progressed	Rectal Adenocarcinoma	30.98	0:LIVING
222	TCGA-DC-6158-01	WHITE	70	Male	Stage I	Rectum	NA	NA	Rectal Adenocarcinoma	10.97	1:DECEASED
223	TCGA-CI-6624-01	WHITE	53	Female	Stage I	Rectosigmoid Junction	48.16	0:DiseaseFree	Rectal Adenocarcinoma	48.16	0:LIVING
224	TCGA-AH-6643-01	WHITE	50	Male	Stage IIIC	Rectosigmoid Junction	33.71	1:Recurred/Progressed	Rectal Adenocarcinoma	43.17	1:DECEASED
225	TCGA-F5-6812-01	WHITE	67	Male	Stage IIA	Rectum	36.47	0:DiseaseFree	Rectal Adenocarcinoma	36.47	0:LIVING
226	TCGA-DY-A1DG-01	WHITE	75	Male	Stage IVA	Rectum	19.45	1:Recurred/Progressed	Rectal Adenocarcinoma	51.45	1:DECEASED
227	TCGA-EI-6884-01	WHITE	71	Male	Stage IIIA	Rectosigmoid Junction	10.78	0:DiseaseFree	Rectal Adenocarcinoma	10.78	0:LIVING
228	TCGA-DC-6681-01	WHITE	70	Female	Stage IVA	Rectosigmoid Junction	25.95	0:DiseaseFree	Rectal Adenocarcinoma	25.95	0:LIVING
229	TCGA-EI-6514-01	WHITE	59	Female	Stage IIA	Sigmoid Colon	16.29	0:DiseaseFree	Rectal Adenocarcinoma	16.29	0:LIVING
230	TCGA-DY-A1DC-01	WHITE	72	Female	Stage IIA	Rectosigmoid Junction	20.7	1:Recurred/Progressed	Rectal Adenocarcinoma	41.33	1:DECEASED
231	TCGA-EI-7004-01	WHITE	37	Female	NA	Rectosigmoid Junction	8.44	0:DiseaseFree	Rectal Mucinous Adenocarcinoma	8.44	0:LIVING
232	TCGA-AH-6903-01	WHITE	46	Male	Stage IIIB	Rectosigmoid Junction	19.45	0:DiseaseFree	Rectal Mucinous Adenocarcinoma	19.45	0:LIVING
233	TCGA-G5-6235-01	WHITE	72	Male	Stage IIIB	Rectosigmoid Junction	34.23	1:Recurred/Progressed	Rectal Adenocarcinoma	55.72	0:LIVING
234	TCGA-DC-5337-01	WHITE	69	Male	Stage I	Rectosigmoid Junction	26.02	0:DiseaseFree	Rectal Adenocarcinoma	26.02	0:LIVING
235	TCGA-AH-6544-01	WHITE	60	Male	NA	Rectosigmoid Junction	38.53	0:DiseaseFree	Rectal Adenocarcinoma	38.53	0:LIVING
236	TCGA-CI-6621-01	WHITE	63	Male	Stage IIIB	Rectum	13.76	0:DiseaseFree	Rectal Adenocarcinoma	13.76	0:LIVING
237	TCGA-CL-5917-01	WHITE	71	Female	Stage IIIC	Rectosigmoid Junction	78.06	0:DiseaseFree	Rectal Adenocarcinoma	78.06	0:LIVING
238	TCGA-DC-6683-01	WHITE	43	Male	Stage IIIB	Rectosigmoid Junction	25.03	0:DiseaseFree	Rectal Adenocarcinoma	25.03	0:LIVING
239	TCGA-EI-6882-01	WHITE	59	Male	Stage IIA	Rectosigmoid Junction	8.61	0:DiseaseFree	Rectal Mucinous Adenocarcinoma	8.61	0:LIVING
240	TCGA-DY-A1DF-01	WHITE	73	Female	Stage IIIC	Rectosigmoid Junction	NA	NA	Rectal Adenocarcinoma	24.11	1:DECEASED
241	TCGA-DC-6154-01	WHITE	57	Female	Stage IVA	Rectosigmoid Junction	11.99	0:DiseaseFree	Rectal Adenocarcinoma	11.99	0:LIVING
242	TCGA-F5-6811-01	WHITE	72	Female	Stage IIA	Rectosigmoid Junction	32.16	0:DiseaseFree	Rectal Adenocarcinoma	32.16	0:LIVING
243	TCGA-AF-6672-01	WHITE	43	Male	Stage IV	Rectosigmoid Junction	15.14	1:Recurred/Progressed	Rectal Adenocarcinoma	24.57	0:LIVING
244	TCGA-F5-6464-01	WHITE	77	Female	Stage IIIC	Rectum	NA	NA	Rectal Adenocarcinoma	9.95	1:DECEASED
245	TCGA-EI-7002-01	WHITE	58	Male	Stage IV	Rectum	11.96	0:DiseaseFree	Rectal Adenocarcinoma	11.96	0:LIVING
246	TCGA-AF-2690-01	WHITE	76	Female	Stage IIIC	Rectum	NA	NA	Rectal Adenocarcinoma	17.21	1:DECEASED
247	TCGA-EI-6510-01	WHITE	77	Female	NA	Rectosigmoid Junction	18.27	0:DiseaseFree	Rectal Adenocarcinoma	18.27	0:LIVING
248	TCGA-G5-6572-01	WHITE	56	Male	NA	Rectosigmoid Junction	NA	NA	Rectal Adenocarcinoma	47.04	1:DECEASED
249	TCGA-G5-6572-02	WHITE	56	Male	NA	Rectosigmoid Junction	NA	NA	Rectal Adenocarcinoma	47.04	1:DECEASED
250	TCGA-EI-6883-01	WHITE	63	Male	Stage IIC	Rectosigmoid Junction	11.5	0:DiseaseFree	Rectal Adenocarcinoma	11.5	0:LIVING
251	TCGA-EF-5830-01	WHITE	54	Male	Stage IIB	Rectum	3.48	0:DiseaseFree	Rectal Adenocarcinoma	3.48	0:LIVING
252	TCGA-DY-A0XA-01	WHITE	57	Female	Stage IIA	Rectosigmoid Junction	126.35	0:DiseaseFree	Rectal Adenocarcinoma	126.35	0:LIVING
253	TCGA-CL-5918-01	WHITE	90	Female	Stage IIA	Rectosigmoid Junction	7.16	0:DiseaseFree	Rectal Adenocarcinoma	7.16	0:LIVING
254	TCGA-CI-6623-01	WHITE	44	Male	Stage I	Rectum	47.4	0:DiseaseFree	Rectal Adenocarcinoma	47.4	0:LIVING
255	TCGA-AF-5654-01	WHITE	73	Female	Stage I	Rectosigmoid Junction	NA	NA	Rectal Adenocarcinoma	16.82	1:DECEASED
256	TCGA-EI-6917-01	WHITE	33	Male	Stage IIIA	Rectum	17.44	0:DiseaseFree	Rectal Adenocarcinoma	17.44	0:LIVING
257	TCGA-F5-6702-01	WHITE	71	Male	Stage IVA	Rectosigmoid Junction	12.09	1:Recurred/Progressed	Rectal Adenocarcinoma	28.55	1:DECEASED
258	TCGA-AH-6549-01	WHITE	66	Male	NA	Rectum	17.48	0:DiseaseFree	Rectal Adenocarcinoma	17.48	0:LIVING
259	TCGA-AH-6897-01	WHITE	48	Male	Stage I	Rectosigmoid Junction	26.41	0:DiseaseFree	Rectal Adenocarcinoma	26.41	0:LIVING
260	TCGA-EI-6507-01	WHITE	60	Male	Stage IIA	Rectum	19.94	0:DiseaseFree	Rectal Adenocarcinoma	19.94	0:LIVING
261	TCGA-DC-6682-01	WHITE	57	Male	Stage IIA	Rectosigmoid Junction	25.03	0:DiseaseFree	Rectal Adenocarcinoma	25.03	0:LIVING
262	TCGA-G5-6233-01	WHITE	74	Male	NA	Sigmoid Colon	3.02	1:Recurred/Progressed	Rectal Adenocarcinoma	18.27	1:DECEASED
263	TCGA-BM-6198-01	WHITE	73	Male	Stage IIIB	Rectum	21.22	0:DiseaseFree	Rectal Adenocarcinoma	21.22	0:LIVING
264	TCGA-F5-6465-01	WHITE	64	Female	Stage IIA	Rectosigmoid Junction	49.47	0:DiseaseFree	Rectal Adenocarcinoma	49.47	0:LIVING
265	TCGA-G5-6641-01	WHITE	67	Male	Stage IIIA	Rectosigmoid Junction	26.41	0:DiseaseFree	Rectal Mucinous Adenocarcinoma	26.41	0:LIVING
266	TCGA-EI-6508-01	WHITE	48	Female	Stage IIIB	Rectosigmoid Junction	20.89	0:DiseaseFree	Rectal Adenocarcinoma	20.89	0:LIVING
267	TCGA-CI-6619-01	WHITE	41	Male	Stage IV	Rectum	6.04	0:DiseaseFree	Rectal Adenocarcinoma	6.04	0:LIVING
268	TCGA-EI-6881-01	WHITE	60	Male	Stage IIIA	Rectosigmoid Junction	16.39	0:DiseaseFree	Rectal Adenocarcinoma	16.39	0:LIVING
269	TCGA-AF-6136-01	WHITE	72	Female	Stage IIIB	Rectosigmoid Junction	20.01	1:Recurred/Progressed	Rectal Adenocarcinoma	24.34	0:LIVING
270	TCGA-EF-5831-01	WHITE	72	Male	Stage IIA	Rectum	4.17	0:DiseaseFree	Rectal Adenocarcinoma	4.17	0:LIVING
271	TCGA-DY-A1DD-01	WHITE	77	Female	Stage IIIB	Rectosigmoid Junction	NA	NA	Rectal Adenocarcinoma	57.19	1:DECEASED
272	TCGA-G4-6317-02	WHITE	51	Female	Stage IIIC	Sigmoid Colon	19.45	1:Recurred/Progressed	Colon Adenocarcinoma	35.97	0:LIVING
		Q1	56.75						Q1	13.8875
		Q2	75						Q2	41.345
		IQR	18.25						IQR	27.4575
		MEDIAN	67						MEDIAN	23.98
		MIN	31						MIN	0
		MAX	90						MAX	147.9
