# Supplementary material for: A Systems Biology Approach to Understand the Racial Disparities in Colorectal Cancer
Source: Cancer Res Commun. 2024 Jan 12;4(1):103–17. doi: 10.1158/2767-9764.CRC-22-0464 (PMC10785768; doi:10.1158/2767-9764.CRC-22-0464)
Supplement: Supplementary Table S2 — This file contains an overview of the datasets used and the analyses performed. [file crc-22-0464-s02.xlsx]

## Sheet: Supplementary Table S2
Supplementary Table S2:This file contains an overview of the datasets used and the analyses performed.
	Datasets	Analyses
Important key metrics of datasets and corresponding analyses performed for each dataset. The study used, TCGA, PanCancer is in the first column. The “datasets” column represents the genomic dataset used. The “analyses” column represents the type of analysis performed.	1. Genomic from mRNA Sequencing	1. Kaplan Meier Survival analysis to find survival-associated genes.
Study
Colorectal Adenocarcinoma TCGA Pan Cancer Atlas Study	· Black/AA cohort	2. Differential RNA Sequencing Expression analysis using DESeq2 to determine a difference in expression levels between Black/AA and White patient cohorts.
	Cohort of 61 patients
		3. Pathway activity score analysis using PROGENy to determine associations between CRC STNs and patient overall survival.
	· White cohort
	Cohort of 272 patients	4. Cox Proportional Hazard Ratio Model between Black/AA and White cohorts to interpret what clinical features are confounding factors in patients’ survival.
	2. Corresponding Clinical Dataset
	Overall Survival
