# Supplementary material for: A Systems Biology Approach to Understand the Racial Disparities in Colorectal Cancer
Source: Cancer Res Commun. 2024 Jan 12;4(1):103–17. doi: 10.1158/2767-9764.CRC-22-0464 (PMC10785768; doi:10.1158/2767-9764.CRC-22-0464)
Supplement: Supplementary Table S3 — This file contains the results to the survival analysis performed across each patient cohort for each signal transduction network. [file crc-22-0464-s03.xlsx]

## Sheet: WNT
Supplementary Table S3: This file contains the results to the survival analysis performed across each patient cohort for each signal transduction network.
	WNT Black Cohort							WNT White Cohort
	Genes	Hazard Ratio	Confidence Intervals	P-Value	p-adj	Standard Error		Genes	Hazard Ratio	Confidence Intervals	P-Value	p-adj	Standard Error
	'WNT7B'	7.27034	[1.58858547705930,33.2734829065559]	0.0105747	0.00215071	0.775999		'CSNK1A1'	0.327094	[0.184052101217854,0.581304045832695]	0.000139493	2.31596e-05	0.293381
	'TCF7L1'	5.28845	[1.41837807017627,19.7181117667512]	0.0131181	0.001334	0.671435		'RAC1'	3.43501	[1.78743752281359,6.60124909207725]	0.000213398	1.77149e-05	0.333285
	'MAPK10'	5.23208	[1.41016232018583,19.4124447843961]	0.013368	0.000906278	0.668931		'FZD3'	0.420158	[0.258352516639110,0.683301722722197]	0.000474334	2.62507e-05	0.248115
	'NFATC4'	6.68327	[1.45940033683624,30.6057689313797]	0.0144072	0.000732547	0.776317		'DVL3'	2.85574	[1.54906796617988,5.26460274686326]	0.000772744	3.2074e-05	0.31208
	'DAAM2'	6.52783	[1.40940130399965,30.2345171918833]	0.01645	0.000669132	0.782097		'ROR1'	2.44172	[1.45064741235409,4.10990046450225]	0.000778519	2.5851e-05	0.26566
	'SFRP4'	11.8001	[1.51438508087973,91.9463009139221]	0.0184634	0.00062586	1.0475		'MAPK9'	0.380555	[0.215559867648369,0.671840421582317]	0.000863732	2.39004e-05	0.289995
	'CAMK2A'	6.17949	[1.34041993697383,28.4881888338112]	0.0195041	0.000566688	0.779721		'SOST'	2.50432	[1.44334383841886,4.34519182432670]	0.00109379	2.59426e-05	0.28115
	'SFRP2'	6.16865	[1.33885233574451,28.4215391420595]	0.019575	0.000497654	0.779422		'PRICKLE1'	2.3123	[1.39331836844085,3.83739810234330]	0.00118113	2.45125e-05	0.258445
	'LRP5'	4.76165	[1.26971652524588,17.8570151416796]	0.0206628	0.000466943	0.674388		'LEF1'	2.16691	[1.32992683081623,3.53063190390257]	0.00190436	3.51305e-05	0.24907
	'WNT1'	4.19868	[1.24320704764494,14.1802034923160]	0.0208561	0.00042418	0.620957		'NFATC1'	2.31223	[1.35794892119427,3.93712628013107]	0.00202341	3.3594e-05	0.27155
	'DKK1'	5.32981	[1.16732242492412,24.3350425419654]	0.0307973	0.000569425	0.774797		'SFRP2'	2.12916	[1.30123621688723,3.48384623784001]	0.00262885	3.96781e-05	0.25123
	'DVL3'	9.53544	[1.22127029254718,74.4509087076095]	0.0315047	0.000533962	1.04853		'NOTUM'	2.64999	[1.38597126773134,5.06679717634523]	0.00320844	4.43905e-05	0.330691
	'FZD6'	3.55089	[1.10194427962410,11.4423524722010]	0.0337869	0.000528592	0.597001		'SOX17'	2.18691	[1.29485937390983,3.69352321666808]	0.00342935	4.37971e-05	0.267393
	'JUN'	0.109299	[0.0140869477053259,0.848034390783850]	0.0342016	0.00049686	1.04532		'SERPINF1'	2.42756	[1.33217001042536,4.42364002044281]	0.00377002	4.47088e-05	0.306162
	'CHD8'	5.15954	[1.12678642610988,23.6254774520655]	0.0345345	0.000468251	0.776264		'TCF7L1'	2.30853	[1.27576741981423,4.17732941715753]	0.00569408	6.30246e-05	0.302583
	'CSNK2B'	5.05528	[1.10411500725700,23.1460326221165]	0.0368341	0.000468216	0.776219		'SFRP5'	2.71049	[1.33206589773955,5.51531655939536]	0.00593965	6.16337e-05	0.362448
	'VANGL1'	0.275744	[0.0817600493374004,0.929971544676145]	0.0377967	0.000452191	0.620246		'MAPK8'	0.441368	[0.244573141086566,0.796512204903643]	0.00662079	6.46604e-05	0.301206
	'PRICKLE1'	8.54816	[1.09406153094289,66.7887958974734]	0.0407852	0.000460836	1.04889		'DAAM2'	2.5429	[1.29239857934425,5.00336859648038]	0.00687555	6.34181e-05	0.345309
	'MAPK9'	0.205007	[0.0446724472553617,0.940803009513821]	0.0415004	0.000444238	0.777392		'WNT16'	2.45979	[1.25200511123665,4.83272057344693]	0.00899415	7.85931e-05	0.344557
	'WNT10B'	3.83147	[1.03129722584651,14.2346926285772]	0.0448538	0.000456127	0.669608		'CAMK2B'	1.90606	[1.17157806560392,3.10100241614170]	0.00938454	7.79042e-05	0.24831
	'DKK2'	7.94641	[1.01574679384998,62.1664726482082]	0.048281	0.000467599	1.04954		'AXIN1'	0.46521	[0.260589470457951,0.830502640567887]	0.00965027	7.62953e-05	0.295685
	'SERPINF1'	3.16655	[1.00024960619304,10.0245416730370]	0.0499462	0.000461738	0.587956		'WNT10B'	1.90496	[1.16857471878768,3.10536952341238]	0.0097427	7.35249e-05	0.249323
	'APC'	3.1751	[0.986163797007144,10.2227223493408]	0.0527887	0.000466799	0.596568		'FZD4'	2.13766	[1.20013441594442,3.80756787221962]	0.00989704	7.14423e-05	0.29453
	'FRAT2'	3.43846	[0.982128511288970,12.0381742642180]	0.0533851	0.000452402	0.639315		'FZD8'	2.01062	[1.17545715758891,3.43917618372582]	0.010764	7.44632e-05	0.273871
	'GPC4'	0.274612	[0.0739149824866967,1.02024844457801]	0.053599	0.000436047	0.669614		'FZD7'	2.03824	[1.16305180861927,3.57199961377236]	0.0128577	8.53887e-05	0.286244
	'SFRP1'	3.69519	[0.974909373175603,14.0058322438173]	0.0545276	0.00042654	0.679817		'RYK'	0.52112	[0.311004352310625,0.873189180597500]	0.013327	8.51015e-05	0.263353
	'CTBP1'	0.286605	[0.0769744028171011,1.06713749240213]	0.0624453	0.000470384	0.67073		'CCND1'	0.465643	[0.254013202004603,0.853591549968232]	0.013437	8.26256e-05	0.309201
	'CSNK2A3'	0.315239	[0.0924848868083259,1.07450346746241]	0.0650162	0.000472259	0.625655		'CSNK1A1L'	0.530019	[0.320217283839912,0.877280572622770]	0.0135395	8.02829e-05	0.257099
	'SOX17'	3.38754	[0.907332978252695,12.6473940051449]	0.0694756	0.000487249	0.672117		'CSNK1E'	2.03005	[1.15658858929930,3.56314365382809]	0.0136318	7.80427e-05	0.287033
	'SENP2'	2.90018	[0.914414117996229,9.19827016323892]	0.0705957	0.0004786	0.5889		'WNT2'	2.21148	[1.17604435847340,4.15854864094986]	0.013767	7.61899e-05	0.322196
	'CAMK2B'	2.87368	[0.905228118807561,9.12262548860037]	0.0732838	0.000480798	0.589369		'TCF7'	2.58993	[1.21347563286176,5.52770948213777]	0.0138852	7.43649e-05	0.386807
	'CSNK1A1'	3.06882	[0.892708156413247,10.5495677990776]	0.075101	0.000477323	0.629995		'RHOA'	0.486191	[0.273345379925817,0.864771752778006]	0.0141079	7.31964e-05	0.293809
	'PLCB2'	6.304	[0.812236774069153,48.9271013872688]	0.0782242	0.000482107	1.04548		'WNT5B'	1.92359	[1.13955733875957,3.24703259203353]	0.0143225	7.20579e-05	0.267118
	'FZD3'	0.343168	[0.103072163425760,1.14254305346372]	0.0813593	0.000486681	0.613669		'CTNNB1'	0.462966	[0.247003117761532,0.867752367977392]	0.0162819	7.95066e-05	0.320537
	'DVL2'	2.8097	[0.878114132507577,8.99016257456152]	0.081691	0.000474704	0.593395		'NFATC4'	1.80769	[1.11454604559692,2.93189111434125]	0.0164162	7.7872e-05	0.246735
	'MAP3K7'	3.80106	[0.828253345537604,17.4439710789693]	0.085868	0.000485115	0.777406		'ROCK2'	0.383518	[0.175240861774952,0.839338128298781]	0.016472	7.59662e-05	0.399605
	'PPP3CC'	0.263022	[0.0572643231821115,1.20809111559280]	0.0859856	0.000472651	0.777836		'VANGL1'	0.541703	[0.328134652302018,0.894274234307652]	0.0165344	7.41932e-05	0.255762
	'FZD2'	0.355324	[0.107339393711595,1.17622649631574]	0.0902207	0.000482879	0.610732		'SFRP4'	1.94281	[1.12469762051730,3.35603414189562]	0.0172486	7.53612e-05	0.278889
	'CCND1'	5.84441	[0.752851004649680,45.3704046365269]	0.0913167	0.000476214	1.0456		'FZD6'	0.185642	[0.0454115493619319,0.758900481167684]	0.0190767	8.12111e-05	0.718394
	'WNT7A'	3.09827	[0.831754160444770,11.5409907880802]	0.0919044	0.000467297	0.67095		'PRKCG'	1.78266	[1.09758678882206,2.89533161961973]	0.0194756	8.08365e-05	0.247445
	'FZD4'	2.68737	[0.850046505793382,8.49592918167344]	0.0923071	0.000457897	0.587258		'PLCB3'	0.559082	[0.343146989346609,0.910900818190827]	0.0195586	7.92012e-05	0.24905
	'PLAU'	2.78498	[0.836295894530843,9.27433875721476]	0.0951698	0.000460857	0.613782		'PRKCB'	0.562012	[0.346103654376399,0.912609641018637]	0.0198208	7.83519e-05	0.247339
	'CAMK2G'	2.62971	[0.817079221254418,8.46350489080923]	0.104963	0.000496461	0.596373		'FZD5'	0.560619	[0.344323981768517,0.912784300760221]	0.0199692	7.71028e-05	0.248703
	'CTNNBIP1'	0.184078	[0.0237158277802462,1.42877384655076]	0.105508	0.000487696	1.04552		'WNT5A'	0.556824	[0.339274948196219,0.913870463986644]	0.0205413	7.75092e-05	0.252775
	'NFATC1'	3.55608	[0.758227802498480,16.6779411192100]	0.10762	0.000486404	0.788484		'TCF7L2'	2.28388	[1.13102336003175,4.61186235075674]	0.0212568	7.84264e-05	0.358548
	'CA2'	0.290848	[0.0634085638376973,1.33408395089163]	0.112039	0.000495366	0.777143		'PLCB4'	0.562248	[0.344385777555760,0.917931929013959]	0.0213125	7.69227e-05	0.250092
	'ROR2'	5.28077	[0.671956217934429,41.5004685862531]	0.113641	0.000491761	1.05185		'FRAT1'	1.85833	[1.09236936435508,3.16138092887652]	0.0222597	7.8632e-05	0.271087
	'PLCB4'	0.399749	[0.128112895538304,1.24733165607295]	0.11426	0.000484139	0.580574		'NLK'	0.567294	[0.346300731123783,0.929314970792309]	0.0243786	8.43229e-05	0.251821
	'MYC'	2.59839	[0.778689057604506,8.67051230584647]	0.12039	0.0004997	0.614814		'WNT10A'	1.98382	[1.08227854169320,3.63636334307026]	0.0267085	9.04965e-05	0.309162
	'CTNNB1'	0.407477	[0.130973515614245,1.26771941252945]	0.121058	0.000492424	0.579076		'SENP2'	0.521592	[0.289137885629745,0.940929008193092]	0.0305968	0.000101598	0.301011
	'PPP3CB'	3.31956	[0.723686527635005,15.2269030581695]	0.122619	0.000488995	0.777158		'CSNK2A3'	0.478684	[0.244494564414453,0.937192256440411]	0.0316156	0.000102922	0.342779
	'FZD1'	2.46451	[0.773124479323817,7.85616757082884]	0.127268	0.000497772	0.591483		'CHD8'	0.570438	[0.341838608819545,0.951909651382863]	0.0316625	0.000101093	0.261258
	'MAPK8'	0.413325	[0.130588450984849,1.30821321787205]	0.132846	0.000509786	0.587849		'CTBP2'	0.566525	[0.335409241974700,0.956893511035564]	0.0336064	0.000105275	0.267434
	'TCF7L2'	2.80199	[0.727652352021147,10.7896839292558]	0.134181	0.000505376	0.687888		'DKK4'	1.66863	[1.03486068500603,2.69052789816949]	0.0356773	0.000109692	0.243743
	'PRICKLE2'	2.7061	[0.730668458359204,10.0223285426477]	0.136157	0.000503493	0.668013		'WNT6'	1.74142	[1.03280894762023,2.93619426614024]	0.0374233	0.000112968	0.266539
	'WNT4'	0.42137	[0.133667754549030,1.32831634019600]	0.140122	0.000508902	0.585793		'PRICKLE2'	1.72569	[1.02155272095320,2.91517709311298]	0.0413788	0.000122678	0.267502
	'LEF1'	3.10813	[0.677956192467573,14.2494287465011]	0.144371	0.000515137	0.776885		'MAP3K7'	0.596521	[0.362617109421140,0.981301945993966]	0.0419191	0.0001221	0.253962
	'CCND3'	0.323335	[0.0705938107393148,1.48094768699575]	0.145883	0.000511556	0.776402		'APC'	0.533446	[0.291092456760567,0.977575938553871]	0.0420135	0.000120265	0.30904
	'CSNK2A2'	2.31607	[0.744420947874358,7.20586263008696]	0.146968	0.000506624	0.579093		'FZD1'	2.07765	[1.02626603849038,4.20616299831585]	0.0421487	0.000118607	0.359853
	'WIF1'	0.328541	[0.0713303799200285,1.51322912063680]	0.153175	0.00051922	0.779255		'CTBP1'	1.64434	[1.01517790112568,2.66344245106810]	0.043257	0.000119697	0.24606
	'GSK3B'	2.23777	[0.718306240899496,6.97145032100164]	0.164735	0.000549252	0.579766		'PORCN'	1.86963	[1.01842529461149,3.43228349635501]	0.0434969	0.000118388	0.309941
	'WNT16'	2.53181	[0.681551374531500,9.40508681485430]	0.16532	0.000542312	0.66955		'CCND3'	1.69556	[1.01534513250477,2.83147106006997]	0.0435696	0.000116673	0.261624
	'TCF7'	0.428948	[0.127504439182918,1.44305999735660]	0.171481	0.000553595	0.618972		'NFATC3'	0.609422	[0.374966695475596,0.990473758532976]	0.0456485	0.0001203	0.247792
	'CSNK1E'	0.346126	[0.0756098074102721,1.58449451057167]	0.171633	0.000545428	0.776131		'CCND2'	0.597896	[0.360727398442091,0.990995572602663]	0.0460335	0.000119419	0.257803
	'WNT2B'	0.399426	[0.106212228913660,1.50210073204788]	0.174476	0.000545932	0.675811		'MAPK10'	1.92501	[1.00497091983868,3.68734120837308]	0.0482735	0.000123303	0.331619
	'WNT2'	0.454346	[0.143336732122076,1.44018009655265]	0.180154	0.000555156	0.588604		'CSNK2A2'	2.09848	[1.00270699826588,4.39172679759305]	0.0491631	0.000123672	0.376791
	'FZD8'	2.20807	[0.690163236966719,7.06440145052531]	0.18187	0.000552082	0.593341		'PPP3R1'	1.64891	[0.996448686378758,2.72858931509555]	0.051636	0.000127955	0.256975
	'FRAT1'	2.79349	[0.611352725280047,12.7644128394250]	0.185101	0.000553625	0.775189		'SFRP1'	2.00754	[0.987103141001631,4.08288826676676]	0.0543345	0.000132661	0.36219
	'NKD2'	2.1738	[0.684503300477823,6.90343899007206]	0.187824	0.000553627	0.589562		'PPP3CB'	0.612335	[0.370011504925680,1.01335679808777]	0.0563428	0.000135571	0.257013
	'SFRP5'	2.23898	[0.673616231545375,7.44199759203539]	0.188416	0.00054744	0.612815		'DKK1'	1.58547	[0.983153428875379,2.55678476543830]	0.0587159	0.000139263	0.243811
	'WNT3A'	0.410932	[0.108618996518730,1.55465392769469]	0.19019	0.000544811	0.678868		'GPC4'	1.71027	[0.971754885505265,3.01003598065554]	0.0627923	0.000146834	0.288419
	'AXIN1'	2.33062	[0.629863007654459,8.62376863918433]	0.204965	0.00057898	0.667545		'DKK2'	1.70612	[0.969819487732056,3.00142379496787]	0.0637871	0.000147088	0.288197
	'CER1'	2.14648	[0.642490840284806,7.17112037871140]	0.214553	0.000597762	0.615425		'PLAU'	0.600545	[0.349226097477407,1.03272297377355]	0.0652435	0.000148386	0.27659
	'PLCB1'	0.467341	[0.139415301339395,1.56659547966480]	0.217722	0.000598393	0.617144		'FZD2'	0.557128	[0.298283672021764,1.04059328431636]	0.0664812	0.000149157	0.31875
	'CXXC4'	2.29013	[0.604009159598534,8.68317102698598]	0.223009	0.000604752	0.679988		'DVL2'	2.19506	[0.946285802777181,5.09179814364304]	0.0670419	0.00014841	0.429296
	'FZD10'	0.477375	[0.141496098055970,1.61055319693688]	0.23332	0.000624387	0.620424		'MYC'	0.63065	[0.384091700888665,1.03548105304784]	0.0684267	0.000149482	0.252995
	'FZD5'	2.21801	[0.598178607010269,8.22423640924354]	0.23348	0.000616703	0.66861		'ROR2'	1.58327	[0.962894750486186,2.60334371014949]	0.0701445	0.000151245	0.253726
	'DAAM1'	2.0528	[0.610192711263256,6.90600396525833]	0.245262	0.000639517	0.618972		'CER1'	1.74895	[0.953961944709173,3.20643724105892]	0.0706691	0.000150422	0.309258
	'ROCK2'	2.18388	[0.582072504785513,8.19370218910665]	0.246932	0.00063572	0.674624		'FZD9'	0.645889	[0.400630059641102,1.04129234008253]	0.0728221	0.000153043	0.243668
	'FZD7'	0.492094	[0.147386673071885,1.64300185744615]	0.248999	0.00063303	0.615107		'WNT11'	1.53826	[0.948454427443611,2.49484418949500]	0.0808977	0.00016789	0.246721
	'LRP6'	2.42523	[0.530020096177201,11.0971816653513]	0.253536	0.000636607	0.775901		'CXXC4'	2.14883	[0.910199744500815,5.07303469554388]	0.0809303	0.000165884	0.438273
	'RAC1'	0.41934	[0.0913341283205520,1.92530195265796]	0.263741	0.000654155	0.777631		'CAMK2A'	1.86683	[0.916810698287125,3.80128348393330]	0.0853229	0.000172755	0.362804
	'PPP3R2'	2.13868	[0.562779122807843,8.12743188847065]	0.264407	0.000647905	0.681151		'WNT3A'	1.70183	[0.927547057679507,3.12244661362751]	0.0859596	0.000171947	0.30965
	'NFATC2'	0.521185	[0.162990109749443,1.66656710677098]	0.271866	0.000658252	0.593069		'JUN'	0.479962	[0.207176351618796,1.11191943542607]	0.0868042	0.000171569	0.428641
	'PPP3CA'	0.525442	[0.166203670186039,1.66115073505132]	0.273168	0.000653622	0.587258		'LRP5'	0.620153	[0.353976202110610,1.08648481441419]	0.0949065	0.000185377	0.28609
	'ROR1'	2.34679	[0.502010711906635,10.9707596754570]	0.278293	0.000658142	0.786828		'PLCB2'	1.52527	[0.919445676741334,2.53027346969173]	0.102094	0.000197097	0.258243
	'NKD1'	1.86824	[0.595591345926596,5.86026479614990]	0.283922	0.000663737	0.583264		'CA2'	0.595767	[0.319040422728375,1.11251794661984]	0.104084	0.000198628	0.318639
	'WNT10A'	1.86864	[0.594181815005522,5.87670456527034]	0.284843	0.000658324	0.584583		'WNT4'	1.83338	[0.874454628307962,3.84387730408853]	0.108533	0.000204765	0.377713
	'CSNK1A1L'	0.529594	[0.159279183388244,1.76086869659498]	0.299752	0.000684997	0.612986		'WNT7B'	0.627592	[0.353536693801612,1.11409092788540]	0.111604	0.000208194	0.292808
	'PORCN'	0.500043	[0.134526093597144,1.85869741446219]	0.300843	0.000679852	0.669866		'CAMK2G'	1.56477	[0.880013192034861,2.78234937272427]	0.127327	0.000234885	0.293652
	'PRKCB'	1.80712	[0.571708426477298,5.71215914621627]	0.313566	0.000700815	0.587174		'CSNK2B'	0.68172	[0.415968215340915,1.11725368115040]	0.128484	0.000234416	0.252046
	'PRKCG'	0.511144	[0.137288323668824,1.90306348253361]	0.317018	0.00070083	0.670698		'WIF1'	0.675267	[0.405941235444428,1.12327831245687]	0.130467	0.000235445	0.259642
	'NLK'	1.97688	[0.514476732512159,7.59617325319473]	0.321044	0.000702099	0.686798		'NFATC2'	0.337771	[0.0826968386072455,1.37961187498371]	0.13059	0.000233134	0.717953
	'VANGL2'	0.564195	[0.178228842047076,1.78599533501566]	0.330295	0.000714646	0.587924		'WNT1'	1.43811	[0.892590663815410,2.31703454604448]	0.135421	0.000239186	0.243346
	'RHOA'	1.79096	[0.537252037064083,5.97023431456198]	0.342808	0.000733911	0.614305		'NKD1'	1.63529	[0.855089824640261,3.12737695722166]	0.137078	0.000239565	0.330802
	'FZD9'	0.534103	[0.145665499606399,1.95836049276300]	0.344096	0.000728995	0.662895		'DVL1'	0.591732	[0.292880838077506,1.19552621462734]	0.14366	0.000248452	0.35882
	'WNT5A'	0.559634	[0.159648967238186,1.96174429093134]	0.364378	0.000764005	0.639952		'CAMK2D'	1.74114	[0.824777670284504,3.67560088748333]	0.145763	0.000249489	0.381214
	'CSNK2A1'	0.545745	[0.147058910548443,2.02529425556248]	0.365369	0.000758266	0.66904		'CSNK2A1'	1.43729	[0.881495556856357,2.34351461601215]	0.145858	0.000247106	0.249435
	'WNT5B'	0.585799	[0.182581175033294,1.87949524802064]	0.368594	0.000757233	0.594787		'PLCB1'	1.68305	[0.831879790216062,3.40513191512219]	0.147608	0.000247545	0.359528
	'PLCB3'	0.556832	[0.149985091490973,2.06728507478692]	0.381656	0.000776227	0.669249		'VANGL2'	0.701253	[0.433361123574972,1.13474886829059]	0.148398	0.000246381	0.24556
	'NFATC3'	0.558617	[0.150386861482370,2.07500271928987]	0.384455	0.000774176	0.669517		'WNT7A'	0.643955	[0.351251929945662,1.18057071729650]	0.154673	0.000254255	0.309247
	'WNT3'	1.65366	[0.531343837859747,5.14657373506786]	0.385206	0.000768084	0.579254		'FOSL1'	1.42324	[0.871532173491490,2.32418867719358]	0.158398	0.000257826	0.250223
	'CAMK2D'	1.76013	[0.490732581159205,6.31311524469352]	0.385604	0.000761413	0.651654		'NKD2'	0.67273	[0.373224146600044,1.21258317236889]	0.187249	0.000301829	0.300594
	'DVL1'	1.66152	[0.519648051706735,5.31254317000469]	0.391904	0.000766412	0.593029		'WNT3'	0.651931	[0.341721143860693,1.24374404719425]	0.194241	0.000310088	0.329563
	'WNT11'	1.68958	[0.507366741726041,5.62643226427273]	0.392822	0.000760891	0.613775		'PPP3CA'	1.37714	[0.835492271293771,2.26992920083367]	0.209451	0.000331185	0.25497
	'FOSL1'	1.69532	[0.502195761871993,5.72305915690807]	0.395104	0.000758092	0.620732		'WNT2B'	1.54499	[0.782662158864405,3.04982718296139]	0.209937	0.000328821	0.346974
	'INVS'	0.620924	[0.196544393430325,1.96162857511378]	0.416807	0.000792259	0.586898		'PPP3CC'	0.626146	[0.298521898553931,1.31333187137931]	0.215425	0.000334264	0.377928
	'PPP3R1'	1.69472	[0.456366591684860,6.29332222256352]	0.430655	0.000811002	0.669374		'LRP6'	0.744671	[0.462623028414288,1.19867510930219]	0.224801	0.000345583	0.242872
	'SOST'	0.596367	[0.160359933271058,2.21784544179938]	0.440498	0.000821927	0.67012		'INVS'	0.709882	[0.404954039084890,1.24441957836856]	0.231515	0.000352639	0.286391
	'CTBP2'	0.621373	[0.182853005747445,2.11155420675943]	0.445816	0.000824289	0.624106		'GSK3B'	0.742731	[0.453395067200349,1.21670652180044]	0.237569	0.000358571	0.251821
	'DKK4'	1.58985	[0.477795159533984,5.29018773836487]	0.449718	0.000824012	0.613374		'FRAT2'	0.651607	[0.297724821002385,1.42612254034834]	0.28382	0.00042452	0.399629
	'WNT6'	1.44573	[0.458459016869879,4.55904391275659]	0.529304	0.000961178	0.585969		'PRKCA'	0.754383	[0.443623655404069,1.28282827163521]	0.298097	0.000441894	0.270879
	'CCND2'	0.70311	[0.226214069021727,2.18538217642092]	0.54266	0.000976711	0.578588		'CTNNBIP1'	1.30571	[0.778372091692795,2.19032195078511]	0.312166	0.000458654	0.263928
	'NOTUM'	1.43606	[0.423793354101188,4.86619403365658]	0.561092	0.00100103	0.622659		'DAAM1'	0.742918	[0.412389192319635,1.33836310907211]	0.322405	0.000469542	0.300315
	'RYK'	0.729992	[0.231587542849376,2.30102049618876]	0.591063	0.00104533	0.585753		'FZD10'	1.36773	[0.728552226020789,2.56767340673467]	0.329815	0.000476158	0.321351
	'PRKCA'	0.739253	[0.222097017548663,2.46061350211238]	0.622424	0.0010913	0.613534		'PPP3R2'	0.66174	[0.265937656036871,1.64662517413475]	0.374694	0.000536286	0.465107

## Sheet: TP53
	TP53 Black Cohort							TP53 White Cohort
	Genes	Hazard Ratio	Confidence Intervals	P-Value	p-adj	Standard Error		Genes	Hazard Ratio	Confidence Intervals	P-Value	p-adj	Standard Error
	'TP73'	0.199816	[0.0585868646375036,0.681488372691829]	0.0100932	0.000438806	0.625961		'IGFBP3'	2.85657	[1.70375115245971,4.78943032411500]	6.86708e-05	6.03015e-06	0.263668
	'ATM'	5.73366	[1.23985303896638,26.5150835251087]	0.0254061	0.00055227	0.781306		'PPM1D'	0.413191	[0.255816112633142,0.667382039753127]	0.000302491	1.32812e-05	0.244618
	'SUMO1'	0.232014	[0.0599007948117332,0.898658851291477]	0.0344587	0.000499368	0.690871		'CDKN2A'	2.27259	[1.36443967768850,3.78519126924690]	0.00161149	4.71697e-05	0.260294
	'CDKN2A'	3.60999	[1.08045912558928,12.0615799150696]	0.0370026	0.000402175	0.615469		'BOK'	2.56498	[1.42097034477286,4.63001330470967]	0.00177227	3.89068e-05	0.301332
	'PPM1D'	0.256204	[0.0690457227130615,0.950683207379275]	0.0417906	0.000363372	0.668983		'ABL1'	0.507913	[0.311533653406321,0.828082065763985]	0.0065992	0.000115898	0.249389
	'IGFBP3'	3.62494	[0.790795023804603,16.6163863660595]	0.0973484	0.000705375	0.776813		'CHEK2'	0.543432	[0.333676105444435,0.885044621266152]	0.0142563	0.000208648	0.248844
	'MYC'	2.59839	[0.778689057604506,8.67051230584647]	0.12039	0.000747712	0.614814		'TP63'	2.4109	[1.18763584547601,4.89412432612963]	0.0148492	0.000186278	0.361243
	'TP53BP1'	5.05775	[0.647569583522558,39.5028489470953]	0.122189	0.000664027	1.0487		'TP53'	0.535496	[0.312065063995107,0.918899287959183]	0.0233903	0.000256745	0.275501
	'PMAIP1'	0.407345	[0.128393779849984,1.29235321602961]	0.127354	0.000615193	0.589061		'SUMO1'	1.80138	[1.06771441947457,3.03918407837821]	0.027417	0.000267506	0.266854
	'CDKN1A'	0.40188	[0.120715863853593,1.33791419245252]	0.137388	0.000597297	0.613629		'BAX'	0.49796	[0.265383912880313,0.934359099486724]	0.0298973	0.000262536	0.321093
	'MDM2'	0.40277	[0.120161965215059,1.35004103775656]	0.140579	0.000555609	0.617105		'MDM2'	0.563996	[0.325031100252747,0.978650320741319]	0.0416752	0.000332691	0.281187
	'BCL2'	0.390723	[0.105594699418651,1.44575782221791]	0.159197	0.000576761	0.667546		'TNFSF10'	0.448364	[0.204838613631150,0.981409271673058]	0.0447549	0.000327503	0.399685
	'BAX'	0.344194	[0.0747082535281189,1.58576530192784]	0.171177	0.000572461	0.779396		'GADD45A'	1.62563	[1.00915974519301,2.61867649477117]	0.0457726	0.000309185	0.243253
	'BID'	0.461654	[0.145720305873505,1.46255556698085]	0.188917	0.00058666	0.588329		'SIAH1'	0.512501	[0.261263570965938,1.00533354416059]	0.0518321	0.000325107	0.343761
	'SIAH1'	0.421328	[0.113675678077951,1.56161257930255]	0.195958	0.000567955	0.668399		'MYC'	0.63065	[0.384091700888665,1.03548105304784]	0.0684267	0.000400581	0.252995
	'OTX2'	2.19065	[0.631231678251132,7.60252909544419]	0.216728	0.000588895	0.634838		'BBC3'	1.71603	[0.936708701327722,3.14373636831517]	0.0804086	0.000441305	0.308876
	'ABL1'	2.05071	[0.647515715046994,6.49470164713478]	0.22206	0.00056789	0.588163		'WSB1'	1.54083	[0.943184542720848,2.51717552826982]	0.0842727	0.000435306	0.250416
	'TP53'	0.485009	[0.145120637037473,1.62095614602638]	0.239838	0.00057928	0.615614		'TP73'	1.98198	[0.898285382105124,4.37306492677536]	0.0902031	0.000440053	0.403758
	'WSB1'	2.05599	[0.614134736633719,6.88299697934437]	0.242343	0.000554522	0.616478		'ATM'	3.13608	[0.767757655472634,12.8100009097942]	0.111404	0.000514878	0.717987
	'BOK'	0.473088	[0.127845078913622,1.75065215914866]	0.262215	0.000569995	0.667583		'BID'	0.693819	[0.430230739586146,1.11890054973511]	0.133815	0.000587531	0.243821
	'BBC3'	0.519859	[0.163113420908856,1.65684205894720]	0.268633	0.000556138	0.591383		'BCL2'	0.692694	[0.427877929969876,1.12140644805796]	0.135223	0.000565443	0.245791
	'GADD45A'	0.543169	[0.169369530496027,1.74194790280620]	0.304642	0.000602018	0.59456		'CDKN1A'	1.87123	[0.804390504557173,4.35299826740680]	0.145761	0.000581801	0.430749
	'TP63'	0.568472	[0.183013355345442,1.76577382108739]	0.328704	0.000621327	0.578262		'TP53BP1'	1.36941	[0.849919604060053,2.20643146972442]	0.196422	0.000749928	0.243365
	'HIPK2'	0.580307	[0.183810547545224,1.83208155468840]	0.353519	0.00064039	0.586557		'HIPK2'	1.30497	[0.792638545871833,2.14845566215732]	0.295365	0.0010807	0.254372
	'TNFSF10'	0.579359	[0.176426343360489,1.90253299409156]	0.368248	0.000640387	0.606642		'PMAIP1'	1.70456	[0.619589920579601,4.68940612961844]	0.30166	0.00105958	0.516327
	'CHEK2'	0.602595	[0.180088937187727,2.01634065262013]	0.411099	0.00068741	0.616222		'OTX2'	1.39414	[0.637249913281887,3.05002467859227]	0.405469	0.00136943	0.399424

## Sheet: TGFBeta
	TGFBeta Black Cohort							TGFBeta White Cohort
	Genes	Hazard Ratio	Confidence Intervals	P-Value	p-adj	Standard Error		Genes	Hazard Ratio	Confidence Intervals	P-Value	p-adj	Standard Error
	'EID2'	0.0640571	[0.0123444293051947,0.332402281672461]	0.00107143	0.000160198	0.840087		'RAC1'	3.43501	[1.78743752281359,6.60124909207725]	0.000213398	2.69308e-05	0.333285
	'SHC1'	6.26613	[1.69396941144049,23.1789396921296]	0.00596399	0.00044586	0.66739		'TERT'	3.20471	[1.71102095453878,6.00237122081735]	0.000275277	1.737e-05	0.320169
	'PRKAR2A'	0.196308	[0.0576391217284201,0.668584959707301]	0.00921712	0.000459374	0.625245		'TRAP1'	0.25078	[0.116791160006151,0.538487438297086]	0.000388764	1.6354e-05	0.389892
	'TAB1'	0.129132	[0.0272922500932109,0.610982937945829]	0.00984253	0.000367908	0.792976		'DCP1A'	0.437824	[0.271527231868621,0.705969836326812]	0.000702947	2.2178e-05	0.243753
	'SNIP1'	0.200111	[0.0586518263158705,0.682744789389462]	0.0101847	0.000304558	0.626149		'ETS1'	3.67829	[1.72932848444162,7.82374275867561]	0.000718379	1.81319e-05	0.385059
	'TNC'	12.8372	[1.63681138576412,100.679737737546]	0.0151438	0.000377377	1.05081		'MAPK9'	0.380555	[0.215559867648369,0.671840421582317]	0.000863732	1.81672e-05	0.289995
	'NUP214'	6.18086	[1.34038297123308,28.5015453256052]	0.0195091	0.000416708	0.779848		'PRKAR2A'	0.449315	[0.275414807431861,0.733019389029548]	0.00135657	2.44569e-05	0.249718
	'PIK3R1'	0.25698	[0.0808813226100265,0.816486232820417]	0.0212366	0.000396906	0.589803		'SMURF2'	0.349037	[0.182603515488723,0.667167502387583]	0.00145056	2.28826e-05	0.330542
	'SP1'	3.91928	[1.21619742435776,12.6301450134285]	0.022147	0.000367929	0.59703		'ZFYVE9'	0.466287	[0.288750233233435,0.752982907295041]	0.00180648	2.53309e-05	0.24451
	'SRC'	0.219794	[0.0594086750387469,0.813170951057199]	0.023217	0.000347134	0.667475		'FOXH1'	2.18667	[1.33190424214904,3.59000060674254]	0.00198082	2.49979e-05	0.252945
	'ZEB1'	4.52634	[1.21893699467637,16.8078630917872]	0.0240846	0.00032737	0.669354		'SPTBN1'	0.374382	[0.195855309971096,0.715638979633648]	0.00295716	3.39267e-05	0.330561
	'JUNB'	0.166323	[0.0347732234041993,0.795539036657977]	0.0246751	0.000307447	0.798513		'CITED1'	2.8123	[1.40691145259122,5.62155090898928]	0.00343222	3.60955e-05	0.35337
	'ZFYVE9'	0.207386	[0.0523771691615948,0.821140389349737]	0.0250471	0.000288076	0.702098		'CCNB2'	0.491336	[0.303862511546830,0.794473159474665]	0.00375074	3.6411e-05	0.24518
	'COL1A2'	4.44913	[1.19661989863848,16.5422317883193]	0.0258865	0.000276463	0.670004		'MEF2A'	2.58034	[1.34438290059457,4.95257671705494]	0.00437688	3.94544e-05	0.332646
	'TGFB1I1'	5.59164	[1.21543646593207,25.7244295312333]	0.0270661	0.00026979	0.778658		'MAPK1'	0.474206	[0.278796719493268,0.806578652412891]	0.00590178	4.96536e-05	0.271
	'TRAF6'	3.80075	[1.14163984418917,12.6534926138411]	0.0295651	0.000276281	0.61364		'UBE2I'	0.429297	[0.234694702065098,0.785258430787741]	0.00605775	4.77804e-05	0.308094
	'ATF3'	0.260584	[0.0774741495487798,0.876470454812220]	0.0297762	0.000261886	0.618867		'TGFBR1'	2.28807	[1.25976554246216,4.15574883311249]	0.0065594	4.86938e-05	0.304481
	'TFDP1'	0.237154	[0.0639964141630678,0.878832467921690]	0.0312978	0.000259976	0.668308		'NEDD4L'	0.419118	[0.223798718122238,0.784902771550808]	0.00659539	4.6241e-05	0.320105
	'RBL1'	0.235875	[0.0631333923621282,0.881263541449662]	0.0317169	0.000249592	0.672476		'MAPK8'	0.441368	[0.244573141086566,0.796512204903643]	0.00662079	4.39759e-05	0.301206
	'TGFB1'	4.26638	[1.13507897098440,16.0359101454062]	0.031749	0.000237352	0.675543		'ZEB2'	2.5529	[1.29486603890406,5.03320291386717]	0.00680764	4.29562e-05	0.346339
	'JUN'	0.109299	[0.0140869477053259,0.848034390783850]	0.0342016	0.000243511	1.04532		'KLF6'	0.426475	[0.228341280122394,0.796531410291699]	0.00750122	4.50787e-05	0.318731
	'SUMO1'	0.232014	[0.0599007948117332,0.898658851291477]	0.0344587	0.00023419	0.690871		'AXIN1'	0.46521	[0.260589470457951,0.830502640567887]	0.00965027	5.53574e-05	0.295685
	'SNW1'	3.47084	[1.09276507853285,11.0241114070067]	0.0348195	0.000226354	0.589636		'LIMK2'	0.534159	[0.330651938066215,0.862919674088186]	0.0103925	5.70232e-05	0.244708
	'TGFBR2'	3.64091	[1.09190325352051,12.1404955233352]	0.0354577	0.000220898	0.614445		'MMP1'	0.474135	[0.266688088129441,0.842948400956050]	0.0110234	5.79647e-05	0.293578
	'RBX1'	0.112833	[0.0145092183405578,0.877457794744315]	0.0370767	0.000221744	1.04649		'MAPK14'	0.502834	[0.295797277197863,0.854782156732125]	0.0110971	5.60183e-05	0.270707
	'MAPK1'	0.251773	[0.0678649231404715,0.934058639317228]	0.0392092	0.000225479	0.668883		'APP'	0.43301	[0.226472098000443,0.827905808352912]	0.0113703	5.51895e-05	0.330683
	'NEDD9'	0.281808	[0.0840885376822161,0.944428519667859]	0.0401052	0.00022209	0.617018		'SNIP1'	0.541461	[0.335940490985699,0.872714127123763]	0.0117677	5.50029e-05	0.243539
	'MAPK9'	0.205007	[0.0446724472553617,0.940803009513821]	0.0415004	0.000221609	0.777392		'RUNX2'	1.85187	[1.14446984567391,2.99651858872343]	0.0120877	5.44808e-05	0.245538
	'MEF2A'	3.29223	[1.03861224372988,10.4358339151228]	0.0429327	0.000221351	0.588612		'CCND1'	0.465643	[0.254013202004603,0.853591549968232]	0.013437	5.84739e-05	0.309201
	'CDC42'	0.30271	[0.0944532058853608,0.970148287766867]	0.0443253	0.000220913	0.594221		'RHOA'	0.486191	[0.273345379925817,0.864771752778006]	0.0141079	5.93471e-05	0.293809
	'SOS1'	0.299881	[0.0926544368957177,0.970582161490992]	0.0444493	0.000214386	0.59924		'RNF111'	2.12147	[1.14955229083515,3.91510397363885]	0.0161362	6.56897e-05	0.31262
	'FOS'	0.209636	[0.0455303672145247,0.965234042441538]	0.0449183	0.000209877	0.779079		'ITGA2'	0.560226	[0.347698649597591,0.902659192634478]	0.017275	6.81284e-05	0.24337
	'AKT1'	3.80422	[1.02828121114652,14.0740313262209]	0.045308	0.000205283	0.66746		'NUP153'	0.551339	[0.336486819385769,0.903377375282043]	0.0181111	6.92611e-05	0.251934
	'SMURF1'	3.44969	[1.02057363527730,11.6604695235364]	0.0462863	0.000203547	0.621388		'TGFBR3'	1.97102	[1.12261872193075,3.46058670390509]	0.01814	6.73313e-05	0.287187
	'PAK2'	4.62909	[0.998500828799165,21.4606218883785]	0.0502203	0.000214538	0.782582		'AKT1'	0.392873	[0.178694956712775,0.863757156827892]	0.0201046	7.24913e-05	0.401942
	'TGFBR1'	7.71899	[0.993333464020957,59.9827561401399]	0.0507478	0.000210769	1.04611		'GRB2'	0.568115	[0.351891355614931,0.917198350516931]	0.0206861	7.25162e-05	0.244388
	'MET'	3.3105	[0.995160568624917,11.0126993332953]	0.0509276	0.000205799	0.61324		'E2F5'	0.558454	[0.340634023636814,0.915561370070870]	0.0209017	7.12915e-05	0.252227
	'PJA1'	0.284888	[0.0800649573413333,1.01369256252610]	0.0525014	0.000206576	0.647581		'TP53'	0.535496	[0.312065063995107,0.918899287959183]	0.0233903	7.76802e-05	0.275501
	'FN1'	3.62332	[0.978937046185826,13.4109266401002]	0.0538406	0.000206413	0.667693		'TGFB1I1'	2.1279	[1.10736105803713,4.08897150058069]	0.02345	7.58819e-05	0.333243
	'RUNX2'	7.4363	[0.955748532428005,57.8588567281385]	0.0552683	0.000206589	1.04675		'RAF1'	1.76567	[1.07975600609218,2.88729828163326]	0.0234623	7.40236e-05	0.250915
	'FOSB'	0.134762	[0.0173075180502445,1.04929605769511]	0.0556143	0.000202812	1.04713		'E2F4'	0.463089	[0.235778849145945,0.909543345223011]	0.0253978	7.81756e-05	0.3444
	'PTK2'	3.52999	[0.954215349033840,13.0587226566435]	0.0587872	0.000209279	0.667429		'PIAS2'	0.409688	[0.186898833987771,0.898050824691367]	0.0258447	7.76571e-05	0.400423
	'ITGB1'	7.08007	[0.909303116489830,55.1272288898845]	0.0615947	0.000214174	1.04712		'PPM1A'	0.558551	[0.334415927844540,0.932906694952765]	0.0260567	7.64732e-05	0.261714
	'ZEB2'	4.24262	[0.914951124304043,19.6730004883485]	0.0648289	0.000220297	0.782687		'SUMO1'	1.80138	[1.06771441947457,3.03918407837821]	0.027417	7.8637e-05	0.266854
	'TERT'	3.35776	[0.899893024222168,12.5287554111188]	0.0713893	0.000237199	0.671813		'JUND'	1.96461	[1.07229473842275,3.59945225813138]	0.0288193	8.08222e-05	0.308924
	'KLF10'	0.249067	[0.0544683009357506,1.13890401588432]	0.0730859	0.000237557	0.775562		'MEF2C'	2.28163	[1.08512394425592,4.79744721516671]	0.0295965	8.11972e-05	0.379181
	'KLF6'	0.246915	[0.0532926942756112,1.14400211910706]	0.0737724	0.000234687	0.782268		'FOXP3'	0.577393	[0.351977831187436,0.947170211926359]	0.0296352	7.95736e-05	0.252528
	'LIMK2'	0.335164	[0.100725194547591,1.11526151387016]	0.0747246	0.000232763	0.61338		'SMAD2'	0.588726	[0.364313559907978,0.951373948158554]	0.0304974	8.01828e-05	0.24487
	'HDAC1'	0.357028	[0.112763954556464,1.13040717617761]	0.0798527	0.000243661	0.58802		'ZFYVE16'	0.421644	[0.192725813972534,0.922470860823121]	0.0306156	7.88506e-05	0.399436
	'MAP3K7'	3.80106	[0.828253345537604,17.4439710789693]	0.085868	0.000256775	0.777406		'RPS6KB1'	0.596921	[0.369201202488519,0.965097733966786]	0.0352974	8.90905e-05	0.245124
	'MAPK14'	2.75946	[0.865421608572896,8.79876225792610]	0.0862188	0.000252769	0.59162		'ZEB1'	1.70733	[1.03722891505048,2.81034360157679]	0.0354	8.75976e-05	0.254274
	'YAP1'	2.70802	[0.854480914458605,8.58222549384888]	0.0904973	0.00026021	0.588509		'UCHL5'	0.598244	[0.369590092031143,0.968360379269375]	0.0365419	8.86843e-05	0.245717
	'CCND1'	5.84441	[0.752851004649680,45.3704046365269]	0.0913167	0.000257612	1.0456		'BTRC'	2.64642	[1.06017154731598,6.60603901639954]	0.0370517	8.8225e-05	0.466723
	'EP300'	0.368924	[0.114214448867841,1.19166156780999]	0.0955376	0.000264529	0.598221		'SHC1'	1.76871	[1.03074502222078,3.03501300109249]	0.03846	8.98823e-05	0.275493
	'ITCH'	0.3583	[0.106646500440343,1.20377946273348]	0.0969075	0.000263443	0.618291		'MTOR'	0.53814	[0.298359255121494,0.970622422808208]	0.039486	9.06024e-05	0.300928
	'APP'	0.355106	[0.104391886538711,1.20795206554045]	0.0974111	0.000260083	0.624625		'CREBBP'	0.528752	[0.287882602675624,0.971153897452821]	0.0399405	9.00087e-05	0.310187
	'ITGA2'	0.348789	[0.0987322637121857,1.23216163231574]	0.101887	0.00026726	0.643907		'PML'	2.08584	[1.02913994985998,4.22754592536367]	0.0413811	9.1619e-05	0.360433
	'SIK1'	0.356418	[0.103093278066507,1.23222131404539]	0.103089	0.000265753	0.632893		'MAP3K7'	0.596521	[0.362617109421140,0.981301945993966]	0.0419191	9.12101e-05	0.253962
	'SKP1'	0.182994	[0.0235172333851184,1.42392079555916]	0.104721	0.000265384	1.04679		'CDK1'	0.231517	[0.0565067499403819,0.948560147266363]	0.0420127	8.98643e-05	0.719537
	'MTOR'	0.28725	[0.0627656327098386,1.31461390157247]	0.107946	0.000268998	0.775993		'SMAD4'	0.591953	[0.355992060406004,0.984315571511618]	0.0432868	9.10465e-05	0.259449
	'SKI'	2.96481	[0.780286480691548,11.2652276784602]	0.110549	0.000270967	0.681075		'SIN3A'	0.527493	[0.282692690950659,0.984281072499096]	0.0444541	9.19689e-05	0.318253
	'CUL1'	0.330782	[0.0847784839718300,1.29061758139086]	0.111226	0.000268229	0.694601		'MET'	0.606726	[0.372384217253173,0.988538850099434]	0.044826	9.12424e-05	0.249057
	'PIAS1'	2.55394	[0.804366705294695,8.10898693629059]	0.111682	0.000265055	0.589457		'ATF2'	0.613603	[0.379281619439032,0.992687742830030]	0.0466018	9.33514e-05	0.245443
	'CAV1'	2.66649	[0.788457605764382,9.01783253076718]	0.114641	0.000267827	0.621653		'TAB1'	2.03441	[1.00792332999610,4.10628539478105]	0.0474764	9.36175e-05	0.358323
	'RPS6KB1'	0.395065	[0.124264053879894,1.25600262148014]	0.115545	0.000265785	0.590123		'CDC42'	0.241582	[0.0590702432599771,0.988010433102456]	0.0480659	9.33218e-05	0.718614
	'TGFBR3'	2.48486	[0.792720599024509,7.78903491598594]	0.118404	0.000268234	0.582909		'MAPK3'	1.71741	[1.00303228846872,2.94057112905989]	0.0487199	9.31583e-05	0.274382
	'PML'	2.51945	[0.786662755372909,8.06908670429087]	0.11972	0.000267168	0.593877		'ROCK1'	0.586973	[0.345374359692658,0.997576800701719]	0.048957	9.22144e-05	0.270587
	'UBE2I'	0.297349	[0.0644517084454548,1.37182698446286]	0.120008	0.000263873	0.780098		'BCAR1'	3.18937	[1.00175984264401,10.1541799314011]	0.049649	9.21426e-05	0.590849
	'MYC'	2.59839	[0.778689057604506,8.67051230584647]	0.12039	0.000260875	0.614814		'WWP1'	0.514551	[0.262727963075589,1.00774447188654]	0.0526837	9.63576e-05	0.342947
	'FOXP3'	0.402615	[0.125842250556007,1.28811217897268]	0.125201	0.000267425	0.593343		'TRAF6'	0.581357	[0.335346974702005,1.00784051749213]	0.0533375	9.61598e-05	0.280714
	'JUND'	0.305754	[0.0667402966996771,1.40073428535451]	0.127006	0.00026746	0.776516		'RBL1'	0.518776	[0.265052982270103,1.01537676717499]	0.0554336	9.85312e-05	0.342624
	'BTRC'	0.310375	[0.0678868547461290,1.41901757535105]	0.131373	0.000272812	0.775479		'NEDD9'	0.554175	[0.302612331390478,1.01486294245052]	0.0558498	9.78923e-05	0.308688
	'PIK3R2'	0.361365	[0.0962055938280257,1.35735000918910]	0.131684	0.000269713	0.675205		'TNC'	2.11903	[0.962183166349052,4.66678226671688]	0.0622801	0.000107668	0.402811
	'MAPK8'	0.413325	[0.130588450984849,1.30821321787205]	0.132846	0.000268416	0.587849		'TGIF1'	2.0041	[0.957965785513399,4.19264448797421]	0.0648963	0.000110674	0.376601
	'SMAD3'	0.413835	[0.130643460763499,1.31089418699599]	0.133662	0.000266464	0.588263		'THBS1'	1.59779	[0.966732817717972,2.64077102209871]	0.0675463	0.000113658	0.256353
	'CDKN1A'	0.40188	[0.120715863853593,1.33791419245252]	0.137388	0.000270287	0.613629		'MYC'	0.63065	[0.384091700888665,1.03548105304784]	0.0684267	0.000113624	0.252995
	'SMAD4'	2.35716	[0.752832898098923,7.38036886844254]	0.140898	0.000273594	0.582331		'HDAC1'	0.539952	[0.275434743161337,1.05850034432784]	0.0727403	0.000119218	0.343433
	'E2F4'	2.45591	[0.735046945579041,8.20556576755458]	0.144329	0.000276663	0.615468		'TGFBR2'	2.04493	[0.933655911833472,4.47889915198545]	0.073714	0.000119265	0.400006
	'ITGB3'	3.07779	[0.670921893865506,14.1190995223831]	0.14804	0.000280185	0.777202		'SP1'	0.638238	[0.388629129950658,1.04816689324619]	0.0760404	0.000121472	0.253105
	'CDKN2B'	2.56747	[0.691025912388648,9.53930268017150]	0.159102	0.000297358	0.669642		'TGFB1'	1.88878	[0.933797468084454,3.82039177729376]	0.0768244	0.00012119	0.3594
	'MEF2C'	2.83046	[0.610922570644378,13.1137564761010]	0.183503	0.000338727	0.782257		'PIK3R1'	1.5594	[0.941168332490396,2.58372590344569]	0.0845924	0.000131797	0.257619
	'AXIN1'	2.33062	[0.629863007654459,8.62376863918433]	0.204965	0.00037373	0.667545		'JUN'	0.479962	[0.207176351618796,1.11191943542607]	0.0868042	0.000133594	0.428641
	'MAP2K4'	0.430914	[0.116389114686815,1.59539995539486]	0.207472	0.000373744	0.667842		'EP300'	0.657009	[0.404993599126972,1.06584617801964]	0.0888174	0.000135045	0.24685
	'HGS'	2.31999	[0.623153391059064,8.63725981942095]	0.209553	0.000372997	0.670675		'SKI'	1.74843	[0.915959298462869,3.33750248707448]	0.0902904	0.00013565	0.329848
	'NUP153'	2.31925	[0.622776512970300,8.63698369622006]	0.209824	0.000369087	0.670822		'SMAD3'	1.96606	[0.893266799802055,4.32724293200441]	0.0930395	0.000138136	0.4025
	'MAP4K1'	0.475357	[0.147682263056356,1.53006944705923]	0.212434	0.000369332	0.59643		'SKIL'	0.51163	[0.233930996143743,1.11898494938748]	0.0932625	0.000136857	0.399273
	'CCNB2'	2.24969	[0.606159007616128,8.34947610921084]	0.225591	0.000387699	0.669085		'ITGB4'	1.88398	[0.898399162269297,3.95078763209827]	0.0936552	0.000135854	0.37782
	'STRAP'	0.447821	[0.120965376843959,1.65786227110766]	0.228978	0.000389049	0.667801		'MAP2K1'	0.488985	[0.211150049714291,1.13240062483407]	0.0949605	0.000136182	0.428451
	'ATF2'	0.478826	[0.144088457251564,1.59120860287142]	0.229401	0.000385388	0.61271		'RBL2'	1.62555	[0.916905176111934,2.88188101729922]	0.0963023	0.000136554	0.292141
	'MAP2K6'	2.21264	[0.595326900146198,8.22367587703692]	0.235746	0.000391647	0.669812		'NUP214'	0.620799	[0.352381923714762,1.09367571378920]	0.0989271	0.000138718	0.288924
	'TP53'	0.485009	[0.145120637037473,1.62095614602638]	0.239838	0.000394066	0.615614		'SOS1'	0.619416	[0.348798230591821,1.09999406390366]	0.102106	0.000141601	0.293002
	'SMURF2'	1.98766	[0.624370227382970,6.32762216225356]	0.244928	0.000398055	0.5908		'COL1A2'	1.49544	[0.922907251717490,2.42314464981132]	0.102216	0.000140213	0.246248
	'COPS5'	1.94601	[0.624755446008786,6.06147637978831]	0.250751	0.000403136	0.579681		'STRAP'	1.6125	[0.907912336968923,2.86389388647249]	0.103028	0.000139808	0.293059
	'ETS1'	1.95579	[0.612386593100848,6.24626816790660]	0.257527	0.000409626	0.592443		'MAP4K1'	1.74433	[0.890710300513840,3.41601338995508]	0.104699	0.000140563	0.342911
	'E2F5'	2.4167	[0.524382279881409,11.1377853456036]	0.257666	0.000405532	0.779561		'SKP1'	0.666647	[0.408282832783658,1.08850471924885]	0.10502	0.000139511	0.250153
	'SMAD7'	2.3982	[0.522048433818845,11.0168774004561]	0.260827	0.000406231	0.777914		'ITCH'	0.523491	[0.239210592734644,1.14561301820372]	0.105277	0.000138395	0.399579
	'PARD6A'	0.418869	[0.0916626530978544,1.91409888535305]	0.261647	0.000403307	0.775226		'ATF3'	0.384301	[0.120615061690637,1.22445331469533]	0.105769	0.000137609	0.591236
	'RAC1'	0.41934	[0.0913341283205520,1.92530195265796]	0.263741	0.000402387	0.777631		'PARD6A'	1.57138	[0.906160084672927,2.72494883212279]	0.107582	0.000138539	0.280865
	'CITED1'	0.519377	[0.164038198498318,1.64444805197824]	0.265232	0.000400574	0.588026		'FN1'	1.48465	[0.913828294315881,2.41202774001868]	0.110477	0.000140831	0.247597
	'ZFYVE16'	0.507908	[0.151640107359095,1.70120153060360]	0.272002	0.000406691	0.61673		'CAV1'	0.678104	[0.419786456751539,1.09537745587598]	0.112362	0.0001418	0.24467
	'DAB2'	1.96364	[0.588027207588107,6.55734251739730]	0.27269	0.000403682	0.615196		'PAK2'	1.72093	[0.878671396593079,3.37054339241269]	0.113453	0.00014176	0.342964
	'PDK1'	1.88454	[0.605909961364806,5.86138672804688]	0.273705	0.000401212	0.578931		'TFDP1'	0.567063	[0.280638339374779,1.14581954494396]	0.113945	0.000140979	0.35888
	'NEDD4L'	0.533261	[0.165719056435990,1.71595763577835]	0.291682	0.000423413	0.596284		'EID2'	1.47288	[0.910163869642965,2.38348689951154]	0.114862	0.000140734	0.245585
	'STAMBPL1'	1.83097	[0.588043897400684,5.70099532073069]	0.296599	0.000426411	0.579488		'MMP12'	0.679622	[0.419046186005316,1.10223274587608]	0.117475	0.000142551	0.246712
	'FOXH1'	0.52945	[0.159077839099429,1.76214175171875]	0.299946	0.000427116	0.613493		'MAP2K4'	0.684077	[0.422481212370928,1.10764887283077]	0.122543	0.000147284	0.24588
	'TRAP1'	1.81855	[0.585836347915219,5.64514754326892]	0.300769	0.000424247	0.577937		'ITGB3'	0.336233	[0.0822376859715380,1.37470873773702]	0.129253	0.000153884	0.718465
	'ITGB4'	1.87124	[0.558952493901941,6.26444940437399]	0.309427	0.000432382	0.616475		'KLF10'	0.68814	[0.424139600013898,1.11646481950456]	0.130076	0.000153416	0.246903
	'MMP12'	0.550746	[0.171762783992632,1.76592971646237]	0.315675	0.000437027	0.594469		'STAMBPL1'	0.547676	[0.250366968329968,1.19803725709060]	0.131664	0.000153852	0.399365
	'CDK1'	0.459928	[0.100297289539003,2.10907185381657]	0.317511	0.000435536	0.777006		'FOS'	1.4577	[0.892714216941813,2.38026055793233]	0.131973	0.000152798	0.250178
	'SKIL'	0.564469	[0.181158062471954,1.75882332480202]	0.32402	0.000440425	0.579855		'RBX1'	1.47538	[0.886907897423127,2.45429821496953]	0.134186	0.000153948	0.259657
	'SMAD2'	0.563975	[0.179541892791692,1.77154899304252]	0.326709	0.000440079	0.58398		'SIK1'	0.684079	[0.413302298544747,1.13225560659844]	0.139715	0.000158847	0.257089
	'MAP2K3'	0.51732	[0.137138897238408,1.95145130274260]	0.330552	0.000441279	0.677381		'SMAD7'	0.694641	[0.425536063550272,1.13392457537271]	0.145032	0.000163419	0.250023
	'GRB2'	0.558628	[0.169951719427943,1.83619669792899]	0.337528	0.000446604	0.607127		'CDKN1A'	1.87123	[0.804390504557173,4.35299826740680]	0.145761	0.000162787	0.430749
	'THBS1'	1.74899	[0.554000565497628,5.52156940440898]	0.340538	0.000446635	0.586544		'JUNB'	1.50808	[0.865433743889389,2.62792146743757]	0.147076	0.000162816	0.283346
	'RHOA'	1.79096	[0.537252037064083,5.97023431456198]	0.342808	0.000445702	0.614305		'CUL1'	1.68018	[0.829605716724714,3.40282350879785]	0.149535	0.000164098	0.360054
	'WWP1'	1.75853	[0.547795459325206,5.64524024210919]	0.342826	0.000441883	0.595068		'COPS5'	1.43241	[0.876960249306306,2.33966886820018]	0.151138	0.000164428	0.250332
	'SPTBN1'	0.573949	[0.181559799289793,1.81437565261993]	0.344407	0.000440128	0.587222		'PTK2'	0.635997	[0.332988218554905,1.21473376422720]	0.17044	0.000183842	0.330146
	'DCP1A'	0.579594	[0.183401291853757,1.83165945385012]	0.352851	0.000447096	0.587067		'FOSB'	0.611673	[0.299926213932041,1.24745463188265]	0.176406	0.000188664	0.363603
	'MAPK3'	0.538947	[0.145700032660445,1.99357087418376]	0.354334	0.000445202	0.667381		'YAP1'	1.44358	[0.841410520571109,2.47669347887590]	0.182525	0.000193569	0.275408
	'MAP2K2'	1.68846	[0.543313942581716,5.24723659587493]	0.365225	0.000455062	0.578513		'DAB2'	1.85855	[0.746326983648833,4.62826641575516]	0.18304	0.000192497	0.465504
	'ROCK1'	0.547005	[0.147391575171196,2.03006730760556]	0.367215	0.000453761	0.669064		'PJA1'	1.40399	[0.843660172211822,2.33646827335063]	0.191628	0.000199863	0.259859
	'RAF1'	1.68658	[0.531032141001368,5.35664105010561]	0.375336	0.000459994	0.58961		'KLF11'	0.674024	[0.367958054291832,1.23467303299585]	0.201464	0.000208399	0.308825
	'PPM1A'	1.67029	[0.519619767530741,5.36908293130078]	0.389179	0.000473081	0.595744		'SNW1'	1.7953	[0.720386603352771,4.47413491782272]	0.209102	0.000214542	0.465888
	'RNF111'	1.74835	[0.471724669493019,6.47986198862865]	0.403237	0.000486218	0.668382		'PIAS1'	0.719537	[0.429454750908587,1.20556062945224]	0.21129	0.000215038	0.263312
	'UCHL5'	1.66118	[0.493287247048967,5.59411334647226]	0.412632	0.000493565	0.619484		'SRC'	1.48262	[0.790753853692417,2.77983192393700]	0.219463	0.000221569	0.320704
	'RBL2'	0.609505	[0.182541027046547,2.03514040054583]	0.420894	0.000499453	0.615139		'MAP2K2'	0.717336	[0.409249051564617,1.25735450217761]	0.245964	0.000246354	0.286337
	'TGIF1'	1.71274	[0.457946446193674,6.40574343881218]	0.423979	0.000499152	0.67301		'HGS'	0.551571	[0.200000445316264,1.52114745544845]	0.250325	0.000248748	0.517577
	'KLF11'	0.590746	[0.159045622350228,2.19421674082401]	0.431734	0.000504311	0.669487		'SMURF1'	1.70227	[0.683082694346477,4.24212348051730]	0.253507	0.000249942	0.465868
	'SIN3A'	0.599688	[0.161333426575966,2.22908293986227]	0.445251	0.000516068	0.669865		'CDKN2B'	1.32428	[0.811231244183615,2.16181302358316]	0.261302	0.00025563	0.250038
	'BCAR1'	1.54898	[0.477733400097272,5.02231853696491]	0.465916	0.000535866	0.600152		'PIK3R2'	0.613044	[0.246172942280910,1.52666035102205]	0.293192	0.000284622	0.465511
	'MMP1'	1.63983	[0.429036504712626,6.26759263974839]	0.469682	0.000536074	0.684083		'ITGB1'	0.776339	[0.480322892651907,1.25478559131987]	0.301379	0.000290336	0.244965
	'PIAS2'	0.646187	[0.194063074022918,2.15166073470410]	0.476776	0.000540048	0.613728		'MAP2K6'	0.771653	[0.469954984474662,1.26703256440386]	0.305576	0.000292149	0.253009
	'CREBBP'	0.67271	[0.216120475585510,2.09392112335986]	0.493777	0.000555101	0.579326		'MAP2K3'	1.2558	[0.777393723797082,2.02861768671590]	0.351913	0.00033392	0.244684
	'MAP2K1'	1.47794	[0.474318068077780,4.60518067825905]	0.500503	0.000558462	0.579862		'PDK1'	0.814601	[0.503276825003901,1.31850860983248]	0.403939	0.000380426	0.245693

## Sheet: PI3K Akt
	PI3K Akt Black Cohort							PI3K Akt White Cohort
	Genes	Hazard Ratio	Confidence Intervals	P-Value	p-adj	Standard Error		Genes	Hazard Ratio	Confidence Intervals	P-Value	p-adj	Standard Error
	'NTF4'	7.34315	[2.17563478671880,24.7844488877031]	0.00131605	0.0712434	0.620637		'IKBKG'	3.2907	[2.01947373463169,5.36214447070396]	1.74125e-06	5.11893e-05	0.249114
	'BCR'	0.0959503	[0.0207079692847451,0.444585769348612]	0.00273378	0.0739954	0.782302		'BRCA1'	0.295682	[0.164430473236191,0.531700455715696]	4.70328e-05	0.000691334	0.299386
	'DDIT4'	5.18448	[1.65327317443120,16.2579339944024]	0.00476974	0.0860686	0.583118		'NTRK1'	3.73524	[1.93572221870859,7.20766481084944]	8.51626e-05	0.000834536	0.335374
	'CASP9'	0.202476	[0.0650338819183135,0.630389941250281]	0.00584583	0.0791148	0.579446		'ITGA6'	0.336714	[0.195613070011165,0.579594921006261]	8.55092e-05	0.000628449	0.27709
	'LAMB4'	0.114449	[0.0236688920143192,0.553404915432373]	0.00702105	0.0760158	0.804063		'FGF14'	2.59765	[1.57975581486494,4.27141299922106]	0.000168495	0.000990681	0.253743
	'PIK3R3'	0.180533	[0.0517150501110757,0.630223408562264]	0.0072786	0.0656702	0.637838		'RAC1'	3.42694	[1.78317698801504,6.58593862093805]	0.000219577	0.00107586	0.333301
	'MYC'	6.27695	[1.61841410101720,24.3448974246256]	0.00790302	0.0611177	0.69155		'EFNA2'	0.283409	[0.144811449076945,0.554657046231799]	0.000232791	0.000977655	0.342581
	'EFNA5'	0.122751	[0.0260519698180576,0.578372125451008]	0.00799354	0.0540905	0.790848		'VEGFC'	2.50864	[1.52919140416825,4.11541022181101]	0.000270742	0.000994909	0.252551
	'MAPK1'	0.193625	[0.0559075326228655,0.670583936876506]	0.00958353	0.0576441	0.633788		'FLT1'	2.88741	[1.63030981695981,5.11383919993493]	0.000276896	0.000904466	0.291628
	'MTOR'	0.215106	[0.0665447592529885,0.695333406848148]	0.0102576	0.0555288	0.598601		'CDK6'	3.55079	[1.78746215497634,7.05363649888138]	0.000296296	0.00087105	0.35019
	'GNB1'	0.166113	[0.0417167159250019,0.661451182864401]	0.0108877	0.0535816	0.704983		'ITGB7'	3.5304	[1.77718474094148,7.01316503120183]	0.000315734	0.000843813	0.350194
	'HGF'	5.23003	[1.43466217987070,19.0659689106943]	0.0121792	0.0549425	0.659943		'CCNE1'	0.399752	[0.240511749208611,0.664424574107147]	0.000404464	0.000990867	0.259223
	'BCL2'	0.137576	[0.0290549841481404,0.651423337348602]	0.0124113	0.0516828	0.79336		'HSP90AB1'	0.388988	[0.226773217255366,0.667239301508864]	0.000604332	0.00136662	0.275306
	'FGF5'	6.82243	[1.50560805363416,30.9147546840322]	0.0127461	0.0492858	0.770928		'GNG10'	2.60539	[1.48706303023957,4.56474978186624]	0.000817271	0.00171615	0.286112
	'PTEN'	4.37045	[1.33474877205921,14.3104143287739]	0.0148043	0.0534279	0.605164		'FLT3LG'	2.65935	[1.49159166968428,4.74132315403864]	0.00091539	0.00179404	0.295018
	'IFNB1'	3.85197	[1.28222176554502,11.5718388036845]	0.0162632	0.0550248	0.561219		'FGF9'	2.62981	[1.47497576077407,4.68883747288189]	0.00104818	0.00192589	0.295037
	'FGF2'	4.86671	[1.31614182326746,17.9956859214305]	0.0177052	0.0563797	0.667201		'PPP2R5D'	0.429658	[0.257978105893440,0.715587681936650]	0.00117112	0.00202522	0.260263
	'NFKB1'	0.238024	[0.0716250874115980,0.791000359595208]	0.0191473	0.0575846	0.612718		'INSR'	2.26047	[1.37804614876500,3.70794633494144]	0.00123811	0.00202211	0.252503
	'GYS1'	0.0838351	[0.0103546899374487,0.678757850460996]	0.0201715	0.0574719	1.06705		'FGF12'	2.66565	[1.46884467756619,4.83759031982767]	0.00126216	0.00195289	0.304066
	'PDGFRB'	3.98077	[1.22155957835609,12.9723550441221]	0.0219035	0.0592863	0.602728		'LPAR5'	0.395381	[0.223865568109465,0.698304880115637]	0.00138676	0.0020384	0.290207
	'ITGA11'	5.63365	[1.24470707179330,25.4983536224044]	0.024822	0.0639865	0.770335		'SGK3'	0.424482	[0.249570034819426,0.721983027831242]	0.00156631	0.00219268	0.270985
	'CREB1'	0.252847	[0.0752816403649681,0.849231208491975]	0.0261228	0.0642789	0.618137		'KRAS'	0.361353	[0.191929619494976,0.680330801731279]	0.00161511	0.00215822	0.322819
	'RHEB'	4.01137	[1.17854483668723,13.6533693183546]	0.0262239	0.0617221	0.624925		'PPP2R1B'	0.461642	[0.285459370879183,0.746563719864734]	0.00162301	0.00207449	0.24525
	'IFNAR1'	0.246112	[0.0708367461573171,0.855077307040008]	0.0273562	0.0617045	0.635412		'PPP2R2D'	2.82263	[1.47319976872142,5.40811780150001]	0.00176088	0.00215693	0.331751
	'CHRM2'	5.51499	[1.20383412336981,25.2651613546259]	0.0278847	0.0603807	0.776509		'PPP2R5E'	0.47458	[0.293273078969389,0.767975657470424]	0.00240522	0.00282835	0.245575
	'ITGA7'	4.24924	[1.15743702592602,15.6000014030821]	0.0292318	0.060863	0.663536		'PIK3R6'	2.95562	[1.46038537085233,5.98176792245396]	0.00258825	0.00292651	0.359698
	'PKN2'	0.273359	[0.0850307550619629,0.878802086942226]	0.0294923	0.0591312	0.595803		'CDKN1B'	0.379224	[0.201787979760812,0.712682758884000]	0.00259299	0.00282328	0.321893
	'PIK3R1'	0.289965	[0.0942765998605649,0.891841504344577]	0.0307968	0.0595415	0.573228		'PIK3CB'	0.371276	[0.193881234353169,0.710981452871029]	0.00279847	0.00293819	0.33148
	'FGF14'	9.2342	[1.19841771646539,71.1525000181162]	0.032864	0.0613471	1.04179		'CSF1'	3.40343	[1.52421815745691,7.59952113344837]	0.00280456	0.00284304	0.409848
	'IL7'	0.177633	[0.0355741615238347,0.886974360433354]	0.0351882	0.0634962	0.820458		'FGF11'	2.07586	[1.28366370134492,3.35695222219534]	0.00289864	0.00284047	0.245233
	'THBS3'	3.56991	[1.09086957753178,11.6826748260374]	0.0353969	0.0618123	0.604881		'NRAS'	0.479046	[0.294603229057184,0.778964739346494]	0.00300689	0.00285149	0.248045
	'RELA'	3.99608	[1.09646519377145,14.5637295214598]	0.0357664	0.0605058	0.659807		'GHR'	2.78162	[1.41360076290689,5.47353128971857]	0.00305371	0.0028054	0.345353
	'THBS2'	5.04809	[1.10599876324521,23.0408870808216]	0.0366123	0.0600599	0.774623		'GNGT1'	2.48761	[1.35783459733768,4.55740294527071]	0.00317485	0.00282831	0.308893
	'EIF4E'	0.309411	[0.102955172977975,0.929870348542809]	0.0366617	0.0583721	0.561416		'PHLPP2'	0.468829	[0.283339988445999,0.775749618088709]	0.00319537	0.00276287	0.256934
	'SOS1'	0.278816	[0.0840632665980027,0.924760218002327]	0.0368096	0.0569332	0.611726		'PKN2'	0.480725	[0.293429864734545,0.787569081714497]	0.00363583	0.00305389	0.251865
	'FGF13'	8.78104	[1.13280184090878,68.0672714300207]	0.0375859	0.056519	1.04485		'GNG12'	0.442436	[0.254949851267791,0.767796295866481]	0.0037373	0.00305192	0.281239
	'SGK1'	0.250869	[0.0680943732096147,0.924234403063800]	0.0376704	0.0551151	0.665324		'MYB'	0.431842	[0.243133432053139,0.767018811894228]	0.00417008	0.0033133	0.293087
	'PPP2CA'	0.264205	[0.0746433999911037,0.935171468145599]	0.0390242	0.0555933	0.6449		'ITGA7'	2.6747	[1.36101694770851,5.25639370906917]	0.00431438	0.00333774	0.344697
	'HSP90B1'	0.275952	[0.0811195952184897,0.938734691485362]	0.0392827	0.0545266	0.624645		'COL4A5'	2.67328	[1.35902013243927,5.25850423571139]	0.00438952	0.00330879	0.345174
	'AKT3'	4.93516	[1.07836046774472,22.5859948893430]	0.0396651	0.0536809	0.775992		'GNG2'	0.478354	[0.287225495274851,0.796665700681457]	0.00460443	0.00338402	0.260247
	'GNB3'	4.83691	[1.06876264728512,21.8904481320636]	0.0407236	0.0537693	0.770293		'PPP2R2B'	2.22475	[1.27832800952443,3.87184848646710]	0.00467516	0.0033522	0.282699
	'ITGB1'	3.44619	[1.05317629725292,11.2765817558945]	0.0407896	0.0525741	0.604826		'BDNF'	2.54483	[1.33187917137081,4.86243420894414]	0.00469053	0.00328314	0.330344
	'ANGPT4'	3.38629	[1.05187907962425,10.9014081053327]	0.0408755	0.0514596	0.596509		'NGF'	2.09116	[1.24638457030803,3.50850510666272]	0.00520254	0.00355684	0.264016
	'CCND3'	0.202156	[0.0431135079030737,0.947898470268741]	0.0425734	0.052379	0.78837		'CDC37'	2.36788	[1.29261760148602,4.33760496009008]	0.00525333	0.00350993	0.30884
	'IBSP'	4.88098	[1.03891031091081,22.9316498729371]	0.0446053	0.0536594	0.789374		'NGFR'	2.5968	[1.31611339700071,5.12369345921449]	0.00591957	0.00386718	0.346733
	'PGF'	3.80577	[1.03177946062330,14.0377469445087]	0.0447519	0.0526654	0.665935		'PDPK1'	0.495858	[0.300760641604498,0.817511436163688]	0.00596168	0.00381003	0.255089
	'GNB2'	3.88975	[1.02848378096623,14.7111580838700]	0.0453513	0.0522353	0.678704		'COMP'	1.96535	[1.21316459183531,3.18391433472030]	0.00605031	0.0037844	0.246143
	'ITGA9'	4.61909	[1.02029963236938,20.9114658911913]	0.047024	0.0530335	0.77046		'MLST8'	0.424282	[0.230029385340573,0.782575232924622]	0.00605249	0.00370689	0.312343
	'CDC37'	3.64319	[1.01214163626516,13.1135896339308]	0.0478759	0.0528923	0.653464		'MAPK1'	0.475284	[0.279425389699330,0.808426360366594]	0.00605627	0.00363351	0.271009
	'COL6A5'	0.282801	[0.0808149430655309,0.989624187463020]	0.0481185	0.0520971	0.639072		'FLT4'	2.10423	[1.22753827838138,3.60703986286729]	0.00681854	0.00400903	0.274969
	'PRLR'	3.23174	[1.00171258874924,10.4263096314343]	0.0496621	0.052714	0.597607		'GNG3'	2.06664	[1.21444472987525,3.51683026076314]	0.00744437	0.00429116	0.271243
	'GNGT1'	4.92455	[0.984580304849737,24.6310264190339]	0.0522487	0.0543931	0.821313		'IGF1'	2.52697	[1.28060925062110,4.98637835911892]	0.0075123	0.00424704	0.346779
	'CCNE2'	7.51009	[0.961495935051193,58.6601438857973]	0.0545354	0.0557024	1.04873		'PGF'	2.52503	[1.28009644974059,4.98071177418106]	0.00752954	0.00417647	0.346591
	'FLT4'	7.22454	[0.927077893602644,56.2994353874397]	0.0590636	0.0592104	1.04755		'CDK4'	2.2296	[1.23697880385165,4.01874236691076]	0.00764123	0.00415994	0.300586
	'IL2RA'	0.292371	[0.0807769210978948,1.05823428254094]	0.0609642	0.0600045	0.656292		'PHLPP1'	0.382224	[0.188544645000658,0.774857094948094]	0.00764244	0.00408495	0.360547
	'IL2RB'	0.330027	[0.103297971768060,1.05440113888176]	0.0613986	0.059353	0.59263		'PDGFB'	2.79975	[1.31346122622346,5.96789660876958]	0.00767359	0.00402836	0.386155
	'MCL1'	0.316824	[0.0950107145446825,1.05648325711855]	0.0614033	0.0583161	0.614467		'RHEB'	1.91329	[1.18676334355357,3.08457650526125]	0.00775135	0.00399779	0.24367
	'SYK'	0.230871	[0.0496431712722705,1.07369063529875]	0.0615769	0.0574727	0.784183		'FGFR3'	0.416826	[0.217936989296306,0.797219905598972]	0.00816955	0.00414083	0.330848
	'FGF1'	4.17765	[0.921716635780301,18.9350959011045]	0.0636994	0.058446	0.771055		'FGF1'	0.422254	[0.221199782074339,0.806050385742706]	0.00895877	0.00446389	0.329867
	'FGFR1'	2.88445	[0.939964612090826,8.85145853394521]	0.0640585	0.0577959	0.572065		'MTCP1'	1.93897	[1.18009033453733,3.18585693517906]	0.00895921	0.00438971	0.25335
	'RPS6KB1'	0.343082	[0.110208416998438,1.06802245413972]	0.0648318	0.0575347	0.579385		'LAMB4'	2.0222	[1.19199495541909,3.43064116045596]	0.00902083	0.00434744	0.269673
	'VEGFC'	6.92097	[0.884942185183674,54.1275870049725]	0.0652533	0.0569747	1.04938		'IL7R'	0.511872	[0.308797890588485,0.848492060047505]	0.00939954	0.00445689	0.25785
	'CHAD'	2.97659	[0.931955932526665,9.50698864195601]	0.065613	0.0563795	0.592474		'GNG11'	2.02119	[1.18719521124476,3.44107189359295]	0.00953992	0.00445165	0.271477
	'LPAR1'	0.3045	[0.0854881339748140,1.08459891626898]	0.0665507	0.0562917	0.648109		'NTF4'	1.87972	[1.16566471556652,3.03120119446016]	0.00963172	0.00442426	0.243793
	'COL4A4'	0.281318	[0.0722175024317814,1.09585017660077]	0.0675392	0.0562489	0.693776		'BCR'	0.532967	[0.330678378305640,0.859002425818779]	0.00976354	0.00441582	0.243527
	'PRL'	6.68005	[0.867113422033966,51.4616365430832]	0.0682851	0.0560085	1.04169		'GNB5'	1.88832	[1.16542549279520,3.05960692662104]	0.00983052	0.00437875	0.246225
	'TGFA'	4.02571	[0.889415478433745,18.2213419473624]	0.0706261	0.057064	0.770353		'EIF4E2'	1.8711	[1.16224057734961,3.01230197965919]	0.0099128	0.0043495	0.242948
	'EGFR'	0.32323	[0.0946077394277205,1.10432138694171]	0.0715928	0.0569944	0.626849		'BAD'	1.86878	[1.16022280800679,3.01005093654808]	0.0101385	0.00438312	0.2432
	'BAD'	3.31001	[0.899815818573586,12.1760318461366]	0.0716796	0.0562365	0.66455		'SYK'	2.33686	[1.21805862132236,4.48328983435054]	0.0106678	0.00454511	0.332423
	'ATF6B'	2.99089	[0.901652583114916,9.92111488817438]	0.0733286	0.0567084	0.611783		'THBS4'	1.86786	[1.15333677414892,3.02505263534950]	0.0110869	0.0046562	0.245987
	'ITGA6'	3.06668	[0.893120445488169,10.5299923345416]	0.0750087	0.0571906	0.629403		'LAMA3'	0.503846	[0.296399175441828,0.856484187324749]	0.0113317	0.00469195	0.270696
	'LPAR4'	3.90622	[0.858483027941244,17.7738992511019]	0.0779658	0.0586197	0.773041		'GNG4'	1.87796	[1.14857846201340,3.07053624206428]	0.0119972	0.00489854	0.250849
	'PIK3CB'	2.72745	[0.891044507062248,8.34858852845566]	0.0787665	0.0584104	0.570779		'CDK2'	0.518562	[0.310616604057231,0.865719448797316]	0.0120235	0.00484199	0.26148
	'PIK3CA'	2.73922	[0.890518301720784,8.42578441583670]	0.0787919	0.0576397	0.573278		'FGF5'	1.87552	[1.14375112758774,3.07545749173127]	0.0126923	0.00504226	0.252332
	'TNC'	3.97301	[0.852423854400338,18.5175368783486]	0.0789731	0.057002	0.785303		'CCND1'	0.466655	[0.254560759874999,0.855459930298520]	0.0137056	0.00537222	0.309209
	'LAMA4'	2.7382	[0.889326654326365,8.43081985392717]	0.0791602	0.0563852	0.573772		'IFNAR1'	1.89746	[1.13887525928491,3.16133663528227]	0.0139209	0.0053848	0.260447
	'F2R'	6.23855	[0.799576996357580,48.6750618062289]	0.0807055	0.0567393	1.04817		'PCK2'	0.52066	[0.309184644476259,0.876781261360898]	0.0141064	0.00538571	0.265898
	'COMP'	3.13943	[0.850343770321384,11.5905959527279]	0.086028	0.0597059	0.666405		'FGF3'	1.81479	[1.12751900510431,2.92098845162816]	0.0141179	0.005321	0.242832
	'TP53'	0.320292	[0.0862379869710261,1.18958116179222]	0.0890029	0.0609886	0.66945		'FLT3'	0.537335	[0.326412500650459,0.884550700536791]	0.014591	0.00542969	0.254316
	'CD19'	0.267597	[0.0585632104144802,1.22275423065066]	0.0890232	0.06024	0.775192		'FGF2'	1.95015	[1.14086430656047,3.33351127772266]	0.0146144	0.00537041	0.273531
	'TNN'	2.78297	[0.850884089635594,9.10219992715498]	0.0904724	0.0604648	0.604591		'FGF13'	1.92001	[1.13639003523637,3.24398983147679]	0.0147765	0.00536296	0.267589
	'COL6A2'	3.81549	[0.804585967569350,18.0937173334937]	0.0917559	0.0605748	0.794131		'ITGA2'	0.557327	[0.345905900613378,0.897972052785425]	0.0162964	0.00584243	0.24336
	'PHLPP1'	0.374843	[0.119812720910053,1.17272621294510]	0.0917571	0.0598457	0.581928		'IL2RG'	0.454002	[0.237446500983030,0.868059325926038]	0.0169461	0.00600219	0.330693
	'PPP2R2B'	6.02317	[0.744840164399439,48.7065172682223]	0.0922272	0.0594363	1.06643		'PPP2R5B'	1.97367	[1.12842110521982,3.45206041745349]	0.0171458	0.0060006	0.285243
	'ITGA5'	3.19317	[0.826199084184009,12.3412209971387]	0.0923346	0.0588054	0.689761		'EFNA1'	1.78883	[1.10827419584773,2.88730005580453]	0.0172717	0.00597358	0.244265
	'ITGA1'	5.7713	[0.748094395204971,44.5236381843073]	0.09265	0.0583202	1.04241		'TCL1A'	0.561168	[0.347322329584789,0.906677782609766]	0.0182636	0.00624316	0.244779
	'COL1A2'	2.78786	[0.842223562099756,9.22812885746983]	0.0931844	0.0579824	0.610706		'CHRM2'	1.94562	[1.11540985787343,3.39374927822508]	0.0190383	0.00643319	0.283855
	'CSF3'	0.388958	[0.128871870700268,1.17394086033119]	0.0938441	0.0577293	0.563598		'IKBKB'	2.11573	[1.12981152827913,3.96198230936614]	0.0192157	0.00641935	0.320075
	'PPP2R5C'	2.54318	[0.846630436172495,7.63940246674768]	0.0962488	0.0585433	0.561176		'GRB2'	0.564617	[0.349687217800160,0.911648658601357]	0.0193658	0.00639679	0.244443
	'CDKN1B'	3.10659	[0.813052000841593,11.8699856442276]	0.0974403	0.0586094	0.683922		'ITGB6'	2.01843	[1.12011640780180,3.63718723672551]	0.0194112	0.00634056	0.300454
	'MFAP1'	2.57793	[0.838392321065459,7.92673284541258]	0.0984484	0.0585651	0.573089		'VEGFB'	1.76979	[1.09647579808195,2.85655367347311]	0.0194363	0.00627897	0.244264
	'GNG4'	2.83674	[0.820987027134561,9.80172323355402]	0.0993123	0.0584369	0.632604		'VEGFA'	1.80902	[1.09897767482473,2.97782526707828]	0.0197452	0.00630946	0.254289
	'GNB5'	2.73161	[0.822266572648895,9.07452170957256]	0.100896	0.0587302	0.612541		'AKT1'	0.392175	[0.178386235538907,0.862182310971731]	0.0198616	0.00627838	0.401917
	'SPP1'	2.70938	[0.823096783512695,8.91841695191118]	0.101062	0.0582014	0.607857		'THBS3'	1.76941	[1.09438307984986,2.86080993748996]	0.0199159	0.00622858	0.245131
	'MET'	2.55752	[0.826218085827043,7.91668532111388]	0.103341	0.0588871	0.576497		'EPO'	1.80579	[1.09611142579871,2.97495633861913]	0.0203253	0.0062897	0.254709
	'VEGFB'	3.54166	[0.772843213150353,16.2301371145545]	0.103477	0.0583504	0.776671		'LAMB1'	2.30188	[1.13692276214159,4.66050545943771]	0.0205277	0.00628617	0.359898
	'GNG2'	0.367069	[0.109313478371201,1.23260138714055]	0.104884	0.0585344	0.618026		'PPP2R2A'	0.561839	[0.344290600053260,0.916849834929461]	0.0210304	0.00637372	0.249862
	'FGF6'	5.9299	[0.688232736499873,51.0927232913498]	0.10524	0.0581334	1.09879		'EPOR'	1.77436	[1.09017503506218,2.88794150043345]	0.0210321	0.0063092	0.248522
	'VEGFA'	3.76377	[0.754705803693448,18.7701324304815]	0.105939	0.0579283	0.81982		'PDGFA'	1.87123	[1.09874011783762,3.18683977641603]	0.021075	0.0062582	0.271649
	'TNXB'	2.96525	[0.793121654148394,11.0862267022494]	0.106199	0.0574901	0.672827		'JAK3'	2.19798	[1.11984458600029,4.31408010219214]	0.02208	0.00649108	0.344055
	'LAMA3'	0.34343	[0.0938958772406333,1.25611770987570]	0.106233	0.0569391	0.661631		'GNG7'	1.81449	[1.08925822246992,3.02257326145746]	0.0221154	0.00643711	0.26036
	'ITGA10'	5.41022	[0.695839861265245,42.0649301865012]	0.106649	0.0566014	1.04639		'AKT3'	1.76434	[1.08087626576139,2.87996089391780]	0.0231417	0.0066698	0.250001
	'EFNA3'	2.55166	[0.815362196368538,7.98536310649848]	0.107547	0.0565238	0.582075		'PIK3CD'	1.91636	[1.09234445821855,3.36196434149886]	0.02333	0.00665878	0.286786
	'GNG10'	0.369145	[0.109395931892003,1.24563885584124]	0.108269	0.0563561	0.620518		'HGF'	1.91784	[1.09049990929238,3.37287541156695]	0.0237732	0.00672003	0.288043
	'LAMA2'	3.46806	[0.759680338117362,15.8322148219019]	0.108446	0.0559108	0.77472		'RAF1'	1.76099	[1.07685614692545,2.87977008741797]	0.0241283	0.00675546	0.250935
	'FGF10'	2.52808	[0.814514796442922,7.84663406099232]	0.108501	0.0554115	0.577869		'TP53'	0.537977	[0.313488124853022,0.923223940996841]	0.0244542	0.0067821	0.275538
	'TLR2'	0.356101	[0.100598400898309,1.26053777139364]	0.109379	0.0553377	0.644938		'LAMC3'	0.577112	[0.357460553229257,0.931732805947577]	0.0244918	0.00672905	0.244393
	'PDGFC'	2.88856	[0.786670086718977,10.6064597130626]	0.109947	0.0551102	0.663625		'FGF20'	1.79335	[1.07627999798694,2.98818294398967]	0.024949	0.00679119	0.260499
	'CREB3L4'	2.51729	[0.808187387273432,7.84069283757071]	0.111247	0.0552501	0.579665		'PKN1'	1.73187	[1.07146218324659,2.79931530154672]	0.0249778	0.00673666	0.244987
	'COL6A3'	5.3855	[0.674956520094101,42.9710290844142]	0.112059	0.0551477	1.0596		'IFNAR2'	1.84093	[1.07767516567367,3.14475685170006]	0.0254951	0.00681366	0.273197
	'GNG3'	2.59952	[0.792741877975582,8.52421828355953]	0.114869	0.0560212	0.60591		'PPP2R5A'	1.99602	[1.08827834333689,3.66093106782104]	0.0255251	0.00676024	0.30947
	'NTRK2'	0.379501	[0.113612218273340,1.26765140802958]	0.115354	0.0557554	0.615339		'GYS1'	0.570722	[0.348426255815183,0.934843031193226]	0.0259067	0.00680003	0.251773
	'NGFR'	0.354614	[0.0970555915454989,1.29566063204093]	0.116836	0.0559718	0.661095		'LAMB2'	1.82736	[1.07433341708436,3.10819589150227]	0.02611	0.00679275	0.271006
	'PIK3R2'	0.356669	[0.0975761096530869,1.30373202285945]	0.119012	0.0565142	0.661315		'ITGA5'	1.7336	[1.06754836906558,2.81520977042868]	0.026132	0.00673885	0.247365
	'FLT3LG'	0.404447	[0.129430822430856,1.26381904383182]	0.119417	0.0562134	0.581313		'IL2RA'	2.09199	[1.08985698934699,4.01559084938634]	0.0265112	0.00677718	0.332688
	'COL9A3'	2.73054	[0.769697662456681,9.68669905522173]	0.119986	0.0559943	0.646049		'OSMR'	1.92472	[1.07828556812531,3.43560715709643]	0.0267624	0.00678242	0.295618
	'RAC1'	2.65041	[0.774675182371018,9.06789002899066]	0.120382	0.0556992	0.627564		'CREB3'	1.71745	[1.06209100159517,2.77718547352824]	0.027407	0.00688641	0.245204
	'FGF17'	2.42793	[0.791950080641123,7.44347158796095]	0.120684	0.0553656	0.57158		'HSP90B1'	0.322862	[0.117424493876368,0.887720691378141]	0.0284667	0.00709206	0.516036
	'GNB4'	5.19523	[0.648214544039620,41.6381293564254]	0.120727	0.0549199	1.06187		'PPP2CA'	0.558039	[0.330877432609714,0.941157790107848]	0.0287126	0.00709321	0.266674
	'MTCP1'	2.70031	[0.769847198406120,9.47157792927554]	0.120787	0.0544891	0.64027		'CREB5'	2.19263	[1.08477046634444,4.43191403086257]	0.02877	0.00704817	0.359047
	'ITGB8'	0.353332	[0.0948545738577974,1.31615740308955]	0.121008	0.0541378	0.670951		'ITGA3'	0.577823	[0.352759390184104,0.946479074691192]	0.0293708	0.00713588	0.251776
	'FGF19'	2.48209	[0.782411345551202,7.87407585283987]	0.12273	0.0544579	0.589018		'SGK2'	0.571867	[0.345615238239218,0.946232646251279]	0.0296222	0.00713798	0.256929
	'FASLG'	0.402963	[0.126987772236653,1.27869809044406]	0.122898	0.0540892	0.58916		'GNB4'	2.05546	[1.07171985141483,3.94216569539821]	0.0301234	0.00719972	0.332262
	'IL2RG'	0.412713	[0.133056781296491,1.28014798675866]	0.125432	0.0547595	0.57754		'GH1'	2.32621	[1.08339093993243,4.99473439808229]	0.0303538	0.00719629	0.389869
	'PHLPP2'	0.397607	[0.121922241808808,1.29665948444968]	0.126204	0.0546558	0.603103		'FGF19'	1.98823	[1.06519905209888,3.71110071355289]	0.0308994	0.00726703	0.31841
	'INSR'	0.381202	[0.109933999119734,1.32183697687055]	0.128464	0.0551927	0.634413		'TSC2'	0.592255	[0.367270764356464,0.955059947093407]	0.0316656	0.00738814	0.243795
	'COL4A2'	2.40634	[0.774571895968190,7.47570803436343]	0.128935	0.0549589	0.578343		'ITGA8'	0.476753	[0.242300111225458,0.938066988163171]	0.0319412	0.00739376	0.345317
	'EIF4B'	2.34375	[0.772514414552443,7.11078575506080]	0.132533	0.0560511	0.566254		'GNB1'	0.591533	[0.366083413020694,0.955824586264727]	0.0319893	0.00734705	0.244825
	'NGF'	2.35708	[0.763505794662573,7.27675754538700]	0.136006	0.0570742	0.575133		'ITGAV'	0.504123	[0.269102174193776,0.944401069871942]	0.0324671	0.00739896	0.32027
	'HSP90AB1'	2.59617	[0.736667947991284,9.14945413089933]	0.137686	0.0573347	0.642682		'CSF3'	1.71371	[1.04321420282582,2.81514510036731]	0.0334151	0.00755643	0.253242
	'OSMR'	2.51938	[0.741422689858997,8.56092151470574]	0.138713	0.0573217	0.62408		'EIF4EBP1'	2.02086	[1.05649085484199,3.86551293014734]	0.0334975	0.00751724	0.330903
	'COL2A1'	2.78067	[0.716480771893566,10.7918170225747]	0.139375	0.0571587	0.691886		'RELA'	1.75822	[1.04167332463803,2.96767396092689]	0.0346119	0.00770848	0.267079
	'FN1'	2.44639	[0.743365206724748,8.05101330999922]	0.141015	0.0573966	0.607746		'FASLG'	2.01452	[1.05032390469141,3.86383956185124]	0.0350518	0.00774775	0.332286
	'IL6'	0.427971	[0.137710987808845,1.33002309908438]	0.14237	0.0575154	0.578519		'LAMA2'	1.81123	[1.04074134638946,3.15214894385673]	0.0356181	0.00781417	0.282692
	'IKBKB'	2.36132	[0.743137051772843,7.50306957282779]	0.145202	0.0582252	0.589844		'FGF7'	1.83519	[1.04141669188902,3.23399657759836]	0.0356945	0.00777294	0.289065
	'BCL2L1'	2.46983	[0.731441176906233,8.33980345993350]	0.145314	0.0578417	0.620862		'SPP1'	1.68489	[1.03451354252637,2.74414280827327]	0.0360515	0.00779295	0.248862
	'PDGFA'	2.25874	[0.749503299387243,6.80704456137353]	0.147704	0.0583637	0.562832		'TSC1'	1.67718	[1.03391799297803,2.72065298846839]	0.0361583	0.00775897	0.246815
	'CDK6'	2.43901	[0.725576175085530,8.19871171806753]	0.149473	0.0586347	0.618563		'RPS6KB1'	0.5987	[0.370277876470200,0.968034162796758]	0.0363921	0.00775257	0.245157
	'CHRM1'	0.44091	[0.144324601809114,1.34697299442221]	0.15065	0.0586713	0.569783		'RPTOR'	1.994	[1.04058054610237,3.82099598117345]	0.0375365	0.00793882	0.331819
	'KRAS'	2.23927	[0.745425043873146,6.72678207164164]	0.150867	0.0583361	0.561198		'HSP90AA1'	0.437549	[0.200096149841098,0.956783742659189]	0.0383895	0.00806123	0.399178
	'NOS3'	2.33034	[0.732042828381044,7.41826181836014]	0.152136	0.0584097	0.590781		'MTOR'	0.536633	[0.297522860352458,0.967910342910694]	0.038604	0.00804879	0.300931
	'TSC1'	2.25077	[0.740911860041266,6.83744974939983]	0.152419	0.0581063	0.56691		'ITGA10'	1.66246	[1.02617175188932,2.69328893249502]	0.0389273	0.00805904	0.246155
	'PPP2CB'	0.433714	[0.137143014615804,1.37161759123353]	0.155003	0.0586783	0.587429		'FGF4'	0.229287	[0.0560908481209928,0.937271789149234]	0.0403469	0.00829453	0.718368
	'MAP2K1'	0.436815	[0.139424351578012,1.36853712218306]	0.155165	0.0583315	0.582647		'VTN'	1.65344	[1.02188538250957,2.67530700080351]	0.0405424	0.00827683	0.245514
	'IFNA4'	4.71699	[0.549601753867950,40.4839097863143]	0.157284	0.0587201	1.0968		'THBS2'	1.98341	[1.02806021094841,3.82652437221263]	0.041098	0.00833239	0.335276
	'ITGAV'	2.19374	[0.731576788596169,6.57822758493553]	0.160869	0.0596475	0.560285		'CCND3'	1.70035	[1.01828669567965,2.83927801137898]	0.0424303	0.0085436	0.261589
	'COL4A5'	0.394471	[0.107172432049005,1.45193580550778]	0.161775	0.0595754	0.66485		'PDGFC'	0.495853	[0.251763245880226,0.976592551396201]	0.0425099	0.0085014	0.345811
	'IGF1'	0.358487	[0.0850297175473527,1.51139080200300]	0.162297	0.0593637	0.734129		'MDM2'	0.565372	[0.325810570330411,0.981079015140525]	0.0425675	0.00845539	0.281208
	'SOS2'	0.430226	[0.131768373968591,1.40469663931416]	0.162381	0.0589957	0.603707		'ITGA4'	1.72529	[1.01841651577276,2.92281351348286]	0.0425754	0.0084002	0.268953
	'IL7R'	0.412293	[0.118526850420821,1.43415136552168]	0.163597	0.0590412	0.636018		'IL2'	2.07031	[1.02413588158016,4.18516339857824]	0.0427225	0.00837303	0.359106
	'EFNA1'	2.25387	[0.718072256483395,7.07438161644645]	0.16377	0.0587125	0.583588		'ITGB5'	2.26437	[1.02656449253023,4.99467987143935]	0.0428717	0.00834662	0.403611
	'JAK3'	0.436606	[0.135527035796354,1.40654221419430]	0.164998	0.0587632	0.596867		'MET'	0.604646	[0.371129758733787,0.985090204917941]	0.0433499	0.0083842	0.249026
	'PKN1'	2.22623	[0.718055631037607,6.90208585352003]	0.16566	0.0586135	0.577304		'LPAR6'	1.70695	[1.01260300840464,2.87741066491188]	0.0447487	0.00859817	0.26642
	'CCNE1'	0.39876	[0.108535775000569,1.46504115082794]	0.166113	0.058392	0.663918		'MAPK3'	1.73321	[1.01245235275885,2.96706497260618]	0.0449503	0.00858083	0.274285
	'IL2'	0.345024	[0.0763353658768237,1.55945431965980]	0.166768	0.0582442	0.769631		'IL6'	1.6391	[1.01016306692067,2.65960485394124]	0.0453982	0.00861043	0.246956
	'LAMA5'	0.40125	[0.108528102884947,1.48350245358748]	0.171061	0.0593606	0.667131		'IL7'	0.614558	[0.381446086491524,0.990129926585141]	0.0454179	0.00855893	0.243333
	'PPP2R2A'	0.439766	[0.135567838147933,1.42654828860379]	0.171221	0.0590376	0.600393		'PIK3CA'	2.04729	[1.01082424046547,4.14652079894950]	0.046602	0.00872615	0.360077
	'RPS6'	2.25721	[0.698203586914561,7.29729520885912]	0.173855	0.0595666	0.59866		'CCND2'	0.5993	[0.361580414962799,0.993308273982325]	0.0470284	0.00875024	0.257795
	'PPP2R3A'	0.406796	[0.110809742035722,1.49339979082283]	0.175238	0.0596627	0.663519		'ATF2'	0.615149	[0.380256233545180,0.995138685551227]	0.0477196	0.00882302	0.245418
	'COL4A6'	0.353789	[0.0782215200253701,1.60015624569233]	0.177189	0.0599499	0.769977		'BCL2L1'	1.63997	[1.00483128730073,2.67657135586194]	0.047784	0.00877971	0.249928
	'PPP2R3C'	2.15993	[0.703801394915860,6.62869954593122]	0.178294	0.0599489	0.572109		'LPAR1'	0.61027	[0.372608787843677,0.999519799265600]	0.0497732	0.00908839	0.251721
	'THBS4'	2.81857	[0.612986563778467,12.9600504169558]	0.183107	0.0611873	0.778389		'EFNA4'	1.87028	[1.00059742521226,3.49585668533285]	0.0497774	0.00903306	0.319128
	'FLT1'	4.07087	[0.512970361957450,32.3058504149791]	0.184059	0.0611281	1.05683		'IGF2'	1.65362	[0.999396029651169,2.73609969091384]	0.0502713	0.00906671	0.256923
	'GNG5'	0.358724	[0.0785742163040537,1.63772223287994]	0.185746	0.0613122	0.77475		'FGF17'	1.64553	[0.999159059975176,2.71003865344319]	0.0503834	0.00903151	0.254542
	'RELN'	4.05669	[0.509653142323938,32.2901289066261]	0.185787	0.0609542	1.05836		'NTF3'	1.90856	[0.998280465456914,3.64888259763742]	0.0506073	0.00901667	0.330648
	'IFNA5'	2.95431	[0.593255799227607,14.7119692191398]	0.185988	0.0606525	0.819079		'COL1A1'	1.61267	[0.998173034384904,2.60545396032665]	0.0508755	0.00900985	0.244754
	'PIK3CG'	0.443945	[0.132835650973847,1.48368880969211]	0.18713	0.0606595	0.615606		'FGFR2'	2.08988	[0.993943906391012,4.39422641102470]	0.0518979	0.00913588	0.379175
	'COL4A3'	2.25791	[0.670126462516168,7.60776874549082]	0.188805	0.0608381	0.61976		'KIT'	0.62312	[0.386452252091869,1.00472608468368]	0.0523	0.00915187	0.24374
	'PRKAA1'	2.19866	[0.674802503458662,7.16373873331294]	0.191105	0.0612148	0.602645		'THEM4'	0.454902	[0.204486785188981,1.01197633519222]	0.0535057	0.00930745	0.407948
	'MDM2'	0.447156	[0.133743205525414,1.49501717099393]	0.191221	0.0608916	0.615809		'CHUK'	0.614843	[0.375213209268082,1.00751163184967]	0.0535696	0.00926375	0.251976
	'FGFR3'	0.363961	[0.0792970689074189,1.67052563551765]	0.193604	0.06129	0.777473		'ANGPT4'	1.89215	[0.988356441519663,3.62239795402662]	0.0542728	0.00933047	0.331339
	'ATF4'	2.1905	[0.667704501015877,7.18624239377594]	0.19579	0.0616218	0.606142		'COL4A2'	2.07816	[0.983849429035514,4.38962768889956]	0.0551971	0.0094342	0.381512
	'LAMB2'	2.35263	[0.640582163518899,8.64034085823330]	0.197406	0.0617712	0.66373		'LAMC1'	1.744	[0.983904266126052,3.09127681785104]	0.0568532	0.00966109	0.292044
	'LAMB1'	2.04633	[0.685442652164396,6.10914098806407]	0.199432	0.0620465	0.55803		'EGFR'	0.629937	[0.388820020344051,1.02057794968200]	0.0604828	0.0102188	0.246175
	'GNG11'	0.422128	[0.111878986870578,1.59271977680446]	0.20302	0.0628019	0.677495		'ATF6B'	1.61062	[0.978041317431744,2.65234061192613]	0.0611019	0.0102644	0.254501
	'EIF4E2'	0.490435	[0.163485313863308,1.47124306027383]	0.203682	0.0626487	0.560495		'FGFR1'	0.550514	[0.294203632571342,1.03012121316692]	0.061878	0.0103357	0.319684
	'PDPK1'	2.2632	[0.641941018062255,7.97905873009406]	0.203904	0.0623625	0.642877		'EFNA5'	1.61875	[0.974528092572136,2.68885638040112]	0.062837	0.0104366	0.258908
	'LAMC2'	0.37612	[0.0830275503418306,1.70384902543014]	0.20457	0.0622147	0.770784		'LAMC2'	0.599539	[0.349574473785591,1.02824305329889]	0.0630548	0.0104139	0.275227
	'OSM'	0.444213	[0.125980159589298,1.56631731998335]	0.20692	0.062578	0.642948		'TNC'	2.1137	[0.959725410714562,4.65521937346979]	0.0631758	0.0103756	0.402831
	'LAMA1'	2.05089	[0.669110114248688,6.28619270051896]	0.208794	0.0627938	0.57147		'PIK3CG'	0.61803	[0.371834626866129,1.02723244277387]	0.0634033	0.0103552	0.259228
	'HRAS'	2.07447	[0.664377049499939,6.47741332152187]	0.209075	0.0625309	0.580925		'FOXO3'	0.606127	[0.356690261462941,1.02999815371787]	0.0642069	0.0104285	0.270522
	'COL4A1'	2.14423	[0.651078863905071,7.06166733395369]	0.20972	0.0623793	0.608114		'COL9A1'	0.515632	[0.255563270772558,1.04035532454688]	0.0643814	0.0103994	0.358124
	'GNG13'	0.48715	[0.155288400215092,1.52822142995149]	0.2176	0.0643695	0.58331		'IL2RB'	0.636914	[0.394671490267766,1.02784166965569]	0.0646697	0.0103888	0.244174
	'COL1A1'	2.0338	[0.650680076232655,6.35696781402458]	0.222115	0.065348	0.581451		'FGF18'	2.97407	[0.933487480608282,9.47532997176342]	0.0652443	0.0104242	0.591204
	'LAMB3'	0.478262	[0.146254107880682,1.56395367880862]	0.222396	0.0650768	0.604497		'NTRK2'	1.83728	[0.961710921192913,3.50997897230824]	0.065506	0.0104094	0.330268
	'CDK2'	2.02476	[0.651155195790407,6.29596863774076]	0.222918	0.064879	0.578805		'PDGFRB'	1.63552	[0.967358966230229,2.76517342144538]	0.0663368	0.0104848	0.267931
	'FGFR4'	2.19998	[0.614963727517337,7.87020503184451]	0.225364	0.0652402	0.650326		'COL4A6'	1.93836	[0.954031414852536,3.93825927411171]	0.0672664	0.0105748	0.361683
	'IFNAR2'	0.447801	[0.122128081823761,1.64193046974456]	0.225527	0.06494	0.662897		'ATF4'	1.87067	[0.955103318732538,3.66391037546638]	0.0678401	0.0106083	0.342976
	'PPP2R5A'	0.499367	[0.161274890728798,1.54622702255859]	0.228503	0.0654489	0.576649		'PRLR'	0.640384	[0.396823900762325,1.03343339584705]	0.0679538	0.0105699	0.244171
	'ANGPT1'	2.02228	[0.639100559745716,6.39899511374914]	0.230822	0.065765	0.587713		'CSF1R'	0.628819	[0.381291911157195,1.03703499083683]	0.0691367	0.0106972	0.255244
	'COL6A1'	2.10978	[0.621668808113537,7.16001053227974]	0.231099	0.0654993	0.623433		'THBS1'	1.59311	[0.963840438845820,2.63321780151200]	0.0693164	0.0106689	0.256387
	'CREB3'	1.97574	[0.645386294143970,6.04836744867681]	0.232918	0.0656711	0.57084		'MCL1'	1.56531	[0.965093280886296,2.53880846720607]	0.0693702	0.0106216	0.246741
	'NRAS'	1.95239	[0.649243425415488,5.87117505582183]	0.233635	0.0655318	0.561735		'MYC'	0.63215	[0.385016656846187,1.03791318590552]	0.0698465	0.0106391	0.25298
	'GNG7'	2.52437	[0.547337233059149,11.6426735482112]	0.235124	0.0656097	0.779941		'GNGT2'	1.56536	[0.962051720412641,2.54701751136608]	0.0711943	0.0107885	0.24837
	'ITGA2B'	2.18252	[0.598913343879412,7.95337111609757]	0.236815	0.0657425	0.659754		'EPHA2'	1.6608	[0.956650684751724,2.88325639210526]	0.0714614	0.0107734	0.281438
	'CCND1'	2.2098	[0.593320894112541,8.23030381082843]	0.237251	0.0655275	0.670878		'CHAD'	1.71611	[0.952565935426327,3.09168863602105]	0.0721462	0.0108212	0.300335
	'PIK3AP1'	2.04276	[0.618886108246007,6.74257859528434]	0.241027	0.0662325	0.609254		'GYS2'	1.54786	[0.959672584930789,2.49653492457352]	0.0732571	0.010932	0.243895
	'AKT1'	0.466331	[0.128768843726404,1.68879730545752]	0.245281	0.0670611	0.65657		'GNB2'	1.58966	[0.955846507911514,2.64374886261577]	0.0740991	0.0110018	0.25953
	'THEM4'	0.4635	[0.124337293650266,1.72781847029630]	0.252039	0.0685626	0.671331		'COL6A1'	1.84673	[0.939761392276409,3.62902365136818]	0.0751184	0.0110971	0.344667
	'PIK3R5'	0.479885	[0.136607908419745,1.68577223303449]	0.252066	0.068227	0.641037		'NFKB1'	0.555545	[0.290733069809740,1.06155708394105]	0.0752091	0.011055	0.330379
	'ITGB7'	0.466941	[0.126555471390613,1.72283124996557]	0.252901	0.0681125	0.666083		'FGF23'	1.89654	[0.935075811612375,3.84660590572804]	0.0760722	0.0111262	0.360796
	'FGF18'	0.504164	[0.154455372621464,1.64565884352338]	0.256512	0.0687428	0.603569		'DDIT4'	2.13812	[0.922444345807525,4.95593323195451]	0.0764309	0.0111233	0.428907
	'TLR4'	2.10539	[0.569427734714860,7.78440230701869]	0.264451	0.0705214	0.667154		'COL6A5'	0.589534	[0.327137652260445,1.06239845602243]	0.0786518	0.0113902	0.300486
	'RBL2'	0.513657	[0.157016249338983,1.68035501026951]	0.270588	0.0718042	0.604697		'PPP2CB'	0.593083	[0.329319091971277,1.06810470918931]	0.0817721	0.011784	0.300157
	'MLST8'	0.534397	[0.173800147943872,1.64315295453224]	0.274209	0.0724101	0.573078		'COL6A2'	1.78402	[0.928803683236043,3.42670203283968]	0.0821719	0.0117838	0.333025
	'PRKCA'	1.87039	[0.607912679891705,5.75468710936717]	0.274841	0.0722248	0.573403		'IFNA8'	2.46552	[0.890932819981054,6.82296789951247]	0.0822769	0.0117416	0.519332
	'FLT3'	0.495165	[0.139720502354826,1.75485154224788]	0.276238	0.0722413	0.645535		'PIK3R5'	0.652407	[0.402945789717500,1.05630878156724]	0.0823555	0.0116961	0.24585
	'RPS6KB2'	1.98019	[0.576429888686362,6.80250534600924]	0.277898	0.0723258	0.629641		'PIK3R1'	1.56393	[0.943957483696618,2.59109352011314]	0.0825459	0.0116667	0.25759
	'GHR'	0.508073	[0.148531283389729,1.73793509586099]	0.280518	0.0726585	0.627464		'SGK1'	0.521302	[0.248885887024782,1.09188730969013]	0.084176	0.0118402	0.377211
	'IRS1'	3.15213	[0.391309761461287,25.3914450399731]	0.280785	0.0723812	1.06446		'IL3RA'	1.53489	[0.942755703526366,2.49894865137235]	0.0848968	0.0118847	0.248678
	'CSF3R'	0.499019	[0.140633551155269,1.77070380265640]	0.282042	0.0723607	0.646167		'PTEN'	1.60593	[0.934299000821422,2.76037680792535]	0.0865118	0.0120534	0.276359
	'G6PC3'	0.546224	[0.180988695401518,1.64850725122301]	0.283259	0.0723301	0.563569		'LAMA5'	1.80549	[0.917155941634510,3.55425048385142]	0.0873119	0.0121075	0.345567
	'IGF2'	0.533073	[0.168480047407525,1.68665155495463]	0.284401	0.0722809	0.587674		'ANGPT2'	1.52061	[0.940074565995019,2.45964395816172]	0.0876101	0.0120918	0.24536
	'EIF4EBP1'	1.91178	[0.580731037700522,6.29359534561466]	0.286422	0.0724543	0.607908		'ANGPT1'	1.57534	[0.932913845973088,2.66015977179118]	0.0890912	0.0122388	0.267303
	'GNG12'	0.51638	[0.152485840051495,1.74867390974578]	0.288238	0.0725747	0.622332		'PIK3R3'	0.663344	[0.411394941827558,1.06959401329506]	0.092186	0.012605	0.243745
	'CSH2'	3.09157	[0.378191981555228,25.2724430202482]	0.292379	0.0732764	1.07196		'MAP2K1'	0.488111	[0.210778423111936,1.13034603151341]	0.0941264	0.0128108	0.428437
	'PDGFD'	0.551006	[0.181585878751655,1.67198022839219]	0.292618	0.0729984	0.566336		'GH2'	2.37583	[0.862040483973171,6.54790699092064]	0.0943288	0.0127791	0.517245
	'EPOR'	1.81787	[0.593601795593115,5.56709927027257]	0.295261	0.0733199	0.571026		'ITGB4'	1.88022	[0.896608047449313,3.94288919618773]	0.0946939	0.0127698	0.377819
	'PRKAA2'	1.80381	[0.597337107860887,5.44707282151757]	0.29548	0.0730391	0.563865		'ITGA1'	0.612556	[0.344303580300712,1.08980834891550]	0.0954321	0.0128105	0.293937
	'PIK3R6'	2.27038	[0.484832170685568,10.6317709952466]	0.297907	0.0733042	0.787704		'CREB3L4'	1.87319	[0.895547624049843,3.91811324216311]	0.0955153	0.0127634	0.376513
	'VEGFD'	0.530239	[0.159387412972237,1.76396215368407]	0.300895	0.0737046	0.61326		'ITGA9'	0.186468	[0.0258322444817749,1.34600646224279]	0.0958412	0.012749	1.00849
	'CSF1R'	2.25635	[0.481695438233176,10.5691727891273]	0.301665	0.0735604	0.787853		'IL4R'	1.87588	[0.894500718403809,3.93395528495271]	0.0959268	0.0127029	0.377841
	'EFNA4'	1.83362	[0.578726544223221,5.80958728796274]	0.302799	0.0735057	0.588376		'PDGFRA'	0.6122	[0.343545049428919,1.09094535690155]	0.0959728	0.012652	0.294766
	'FGF23'	1.77914	[0.593783626764414,5.33080099339007]	0.303471	0.0733399	0.559883		'PPP2R3A'	0.657757	[0.401109025766606,1.07861876897317]	0.0968961	0.0127167	0.252348
	'EPO'	1.78411	[0.590608971518571,5.38944993429825]	0.304713	0.0733128	0.564042		'CHRM1'	0.665591	[0.411505749766805,1.07656270187244]	0.0970567	0.0126812	0.245333
	'PIK3CD'	0.538575	[0.164886703849656,1.75916777231578]	0.305506	0.0731784	0.603913		'RBL2'	1.62099	[0.914275306621207,2.87397009848279]	0.0982796	0.0127842	0.292173
	'ITGA2'	0.563801	[0.185489895451029,1.71368498372607]	0.312336	0.0744849	0.567194		'PRKAA2'	0.553735	[0.274391968729642,1.11746049645998]	0.0989474	0.0128143	0.358229
	'PKN3'	0.54853	[0.170741755146880,1.76222564792994]	0.313217	0.0743673	0.595454		'EGF'	0.536086	[0.255450041384433,1.12502897561101]	0.0992501	0.0127972	0.378198
	'VWF'	0.517256	[0.143646076882752,1.86258719324180]	0.313217	0.0740426	0.653666		'SOS1'	0.617644	[0.347792876678904,1.09687099138251]	0.100084	0.0128484	0.293013
	'SGK3'	0.5682	[0.188927055477134,1.70887015164604]	0.314315	0.0739791	0.561793		'IBSP'	0.627032	[0.357603850329027,1.09945530934609]	0.103297	0.0132031	0.286516
	'ITGB3'	1.81812	[0.563416930602239,5.86698141551895]	0.317246	0.0743458	0.597723		'ITGA11'	1.52347	[0.917787045969781,2.52887714009815]	0.103482	0.0131695	0.258563
	'IL4R'	0.544912	[0.164621299521596,1.80370879925029]	0.320148	0.0747025	0.610702		'COL1A2'	1.49064	[0.919859654421681,2.41558520145087]	0.105053	0.0133118	0.246295
	'ITGB6'	1.79449	[0.565781211128072,5.69160683595459]	0.320767	0.0745255	0.588913		'GNB3'	1.57376	[0.908324764094322,2.72669362597752]	0.105855	0.0133559	0.280419
	'COL9A1'	1.74359	[0.579917769491722,5.24232071320814]	0.322241	0.0745482	0.561641		'TEK'	0.665306	[0.405390279222091,1.09186570643089]	0.106901	0.0134303	0.252753
	'CDKN1A'	1.8117	[0.551024912346462,5.95667043896345]	0.32778	0.0755069	0.607267		'TNXB'	1.48424	[0.915517964086918,2.40626737506507]	0.109167	0.0136565	0.246516
	'PPP2R5D'	0.555644	[0.170025789661545,1.81584163053109]	0.330744	0.0758667	0.604172		'GNG8'	1.73351	[0.882384781579026,3.40562578641166]	0.110306	0.0137406	0.34453
	'PTK2'	1.71927	[0.569858409626335,5.18704195377715]	0.336133	0.0767776	0.563401		'PDGFD'	1.50028	[0.910822035500517,2.47121113099346]	0.111126	0.0137844	0.254621
	'AKT2'	1.78545	[0.547886733627339,5.81839998466490]	0.336183	0.0764663	0.602733		'CREB3L3'	1.72714	[0.881229901085957,3.38504817248863]	0.111447	0.0137661	0.343318
	'NTRK1'	1.94127	[0.498187655614235,7.56448422018416]	0.339118	0.0768113	0.693939		'AKT2'	1.47366	[0.913997583780368,2.37602700360733]	0.111607	0.0137281	0.243714
	'CSF1'	0.539564	[0.151489576638579,1.92177950027861]	0.341083	0.0769345	0.648084		'CASP9'	1.82194	[0.869602840089488,3.81723941547580]	0.111892	0.0137058	0.377359
	'RPTOR'	0.562882	[0.171325414462197,1.84932471653601]	0.343673	0.0771969	0.606891		'FN1'	1.47999	[0.910894466940271,2.40462806463871]	0.113394	0.0138322	0.247634
	'PPP2R5B'	1.69839	[0.565185543250430,5.10370416582174]	0.345397	0.0772637	0.561369		'SOS2'	0.550815	[0.263112492287819,1.15310677266179]	0.113634	0.0138041	0.376947
	'FGFR2'	0.576293	[0.183179569207051,1.81305194796659]	0.345943	0.0770674	0.58477		'CSF3R'	0.632866	[0.358818628062445,1.11621552054736]	0.114051	0.0137979	0.289511
	'LPAR6'	1.85948	[0.506195528958942,6.83066771113551]	0.350096	0.0776727	0.66384		'COL4A3'	0.672601	[0.410878007050157,1.10103751042869]	0.114745	0.0138249	0.251457
	'PPP2R5E'	1.77844	[0.529491847375268,5.97334035673463]	0.351655	0.0777002	0.618149		'IGF1R'	2.08199	[0.835770216259804,5.18644327957686]	0.115314	0.0138367	0.465676
	'THBS1'	0.559407	[0.163899289884857,1.90932286696845]	0.353711	0.0778368	0.62634		'PPP2R5C'	1.46651	[0.910272096326978,2.36265169744033]	0.115575	0.0138117	0.243315
	'ITGA8'	0.581378	[0.184373451145040,1.83323568628647]	0.354644	0.0777262	0.585937		'FGFR4'	0.684839	[0.424517347122314,1.10479548455188]	0.12077	0.0143741	0.243996
	'FGF12'	0.584974	[0.187900327658692,1.82114994544309]	0.354762	0.0774384	0.579416		'IL6R'	0.557578	[0.266289211037257,1.16750416710795]	0.121318	0.0143811	0.377051
	'GH2'	2.71802	[0.325092064576248,22.7248221489371]	0.356062	0.0774102	1.08345		'TNN'	1.5513	[0.882622483161670,2.72657921089561]	0.126995	0.0149935	0.287731
	'PCK2'	1.69676	[0.550182768430317,5.23278752027363]	0.357497	0.0774112	0.574604		'FGF22'	1.83698	[0.839039520266974,4.02184691209230]	0.128249	0.015081	0.399806
	'GNGT2'	0.546486	[0.150087686177527,1.98981317361488]	0.359428	0.0775193	0.659331		'HRAS'	1.46631	[0.895210692355234,2.40175346536873]	0.128433	0.0150425	0.251759
	'VTN'	0.569329	[0.170245932503808,1.90392601704234]	0.360427	0.0774262	0.615926		'ITGB3'	0.335506	[0.0820595822615383,1.37173756905283]	0.128495	0.01499	0.718466
	'INS'	2.68323	[0.321766449027170,22.3755588167865]	0.361706	0.0773939	1.08212		'TGFA'	1.52033	[0.885085432344392,2.61148924546113]	0.129079	0.0149987	0.276018
	'PPP2R2D'	0.586303	[0.185935087278679,1.84877216091239]	0.36218	0.0771903	0.585939		'F2R'	0.614167	[0.327017677452427,1.15345892467880]	0.129514	0.01499	0.321558
	'TCL1A'	0.581897	[0.181142063017105,1.86927456777704]	0.363146	0.0770927	0.595414		'PKN3'	0.518638	[0.221744547764153,1.21303977498214]	0.1299	0.0149756	0.43351
	'PCK1'	0.491848	[0.106339519002177,2.27492741533439]	0.363825	0.076935	0.781395		'TLR2'	1.47532	[0.887415685922440,2.45271279038672]	0.133757	0.0153601	0.259346
	'TEK'	2.0634	[0.430407357646041,9.89206394809988]	0.36504	0.0768917	0.799683		'TNR'	0.413062	[0.129541193352904,1.31710989056273]	0.135061	0.0154494	0.591632
	'PPP2R2C'	1.72984	[0.528173912150165,5.66544624931366]	0.365251	0.0766378	0.605285		'ITGA2B'	1.58636	[0.865832845190874,2.90648248430835]	0.135262	0.0154125	0.30893
	'PDGFB'	1.68942	[0.542380243049940,5.26223057735640]	0.365672	0.07643	0.579679		'BCL2'	0.694958	[0.429300402719534,1.12500785482843]	0.138682	0.0157412	0.245762
	'ITGA3'	1.72449	[0.520886461804382,5.70921792648831]	0.372303	0.0775166	0.610792		'COL6A3'	0.685395	[0.415247597489653,1.13129168141660]	0.139539	0.0157776	0.255674
	'IKBKG'	1.64039	[0.546156199787897,4.92692379488980]	0.377748	0.0783489	0.561114		'OSM'	0.672997	[0.395501293742147,1.14519331641169]	0.144254	0.0162482	0.271218
	'CREB3L1'	0.574291	[0.165686052539910,1.99056947129781]	0.381839	0.0788952	0.634204		'CDKN1A'	1.87404	[0.805637476640316,4.35933051595965]	0.144775	0.0162446	0.430724
	'TNR'	0.594235	[0.184970158999670,1.90903728655034]	0.382065	0.0786417	0.595449		'CREB3L2'	1.88348	[0.803791598432190,4.41344107346797]	0.145042	0.0162127	0.434457
	'CREB3L3'	1.63501	[0.541173906287833,4.93974378035103]	0.383458	0.0786296	0.564114		'FGF10'	1.45962	[0.876257799757325,2.43133860950756]	0.146333	0.016295	0.260341
	'IL6R'	0.599829	[0.188753282315843,1.90616248193004]	0.38625	0.0789032	0.5899		'PCK1'	0.702004	[0.434805004091745,1.13340252867784]	0.147717	0.016387	0.244409
	'G6PC1'	0.405135	[0.0519690312708973,3.15830708898420]	0.388486	0.0790616	1.04774		'CD19'	1.78533	[0.814439787368595,3.91361937703684]	0.147778	0.0163322	0.400438
	'LAMC1'	1.96037	[0.424156338733669,9.06048437194096]	0.388758	0.0788205	0.781014		'ITGB8'	0.66599	[0.383617539316056,1.15621028536799]	0.148662	0.0163684	0.281443
	'TSC2'	1.71441	[0.500699600570592,5.87020344613817]	0.390653	0.0789092	0.627969		'LPAR4'	1.44533	[0.876047662545760,2.38453898236641]	0.149319	0.0163794	0.255444
	'PPP2R1A'	1.62561	[0.535878571081841,4.93136220432905]	0.390802	0.0786458	0.56619		'COL4A1'	1.86049	[0.798660475007849,4.33402537235064]	0.15017	0.0164115	0.431458
	'CHUK'	0.591875	[0.177830278928433,1.96994584223024]	0.392628	0.0787208	0.613503		'G6PC2'	1.58125	[0.846642658289731,2.95324268055895]	0.150528	0.0163896	0.318719
	'FGF8'	0.623788	[0.206555895408503,1.88380541230987]	0.402629	0.0804281	0.563897		'GNG5'	0.610859	[0.311913618776230,1.19632148026741]	0.150635	0.0163408	0.342929
	'FGF7'	1.95858	[0.404341117142997,9.48716700543262]	0.403661	0.0803377	0.804958		'LAMA1'	1.4323	[0.877367288273232,2.33821860964741]	0.150775	0.0162959	0.250056
	'PPP2R1B'	1.65833	[0.505836150393136,5.43665530582583]	0.403742	0.0800595	0.605792		'NOS3'	1.52255	[0.855368946391687,2.71012327621503]	0.153013	0.0164771	0.294188
	'LAMC3'	1.58455	[0.529530261878861,4.74157567526738]	0.410441	0.0810909	0.559218		'GNG13'	0.685163	[0.407776767787993,1.15123987073924]	0.153276	0.0164452	0.264764
	'LPAR2'	1.6096	[0.517492477640800,5.00647605286311]	0.410991	0.0809043	0.578952		'LPAR2'	1.4838	[0.862845109727144,2.55162841002853]	0.153679	0.0164285	0.276595
	'ITGB4'	0.581766	[0.159439424210122,2.12275988785776]	0.412086	0.0808259	0.66041		'TLR4'	0.622613	[0.324108447036358,1.19604262459007]	0.154868	0.0164957	0.333086
	'ANGPT2'	1.58283	[0.526283714706044,4.76045005634462]	0.413702	0.0808499	0.5618		'EIF4E'	0.693653	[0.418647760990776,1.14930554479068]	0.155654	0.0165196	0.257623
	'IGF1R'	1.59675	[0.518513166693756,4.91716862660618]	0.414796	0.0807721	0.573858		'G6PC3'	0.634572	[0.338353679116248,1.19011887599375]	0.156331	0.0165318	0.320846
	'KIT'	0.608481	[0.183995401960971,2.01227446383966]	0.415588	0.0806363	0.610232		'PPP2R2C'	0.60437	[0.299433006979473,1.21984724450154]	0.159906	0.0168492	0.358314
	'G6PC2'	0.612486	[0.187499295291546,2.00074952680379]	0.416965	0.0806144	0.603955		'VWF'	0.710652	[0.439002314356071,1.15039521657656]	0.164561	0.0172777	0.245754
	'HSP90AA1'	0.632061	[0.207603078843586,1.92434783432973]	0.419299	0.0807773	0.568039		'PPP2R1A'	1.4032	[0.867956709987507,2.26849624793105]	0.166915	0.0174625	0.245084
	'COL6A6'	1.58805	[0.516345328668019,4.88416290297187]	0.419737	0.0805749	0.573209		'EFNA3'	2.01903	[0.734873917276681,5.54720607203940]	0.173013	0.0180362	0.515651
	'GSK3B'	1.58864	[0.515478806357318,4.89598882720356]	0.420213	0.0803812	0.574254		'STK11'	0.716484	[0.441709518652626,1.16218897223582]	0.17671	0.0183566	0.246788
	'EGF'	1.55715	[0.518948598100162,4.67233865212539]	0.42956	0.0818799	0.560615		'PTK2'	0.641023	[0.335611342780309,1.22436467026059]	0.178014	0.0184269	0.330159
	'PDGFRA'	1.59829	[0.489994022146082,5.21336077229305]	0.436928	0.082992	0.603211		'COL9A3'	0.502508	[0.182507486526015,1.38358120493856]	0.182962	0.0188726	0.516745
	'FGF9'	1.53924	[0.514357500835708,4.60622318292188]	0.440594	0.0833957	0.559246		'EIF4B'	0.727976	[0.451081423593895,1.17484275210261]	0.193553	0.0198954	0.244194
	'STK11'	0.599568	[0.159342020471631,2.25604249370266]	0.449283	0.0847442	0.676101		'IRS1'	1.56209	[0.796748578284348,3.06259604281215]	0.194113	0.0198834	0.34349
	'LPAR5'	1.54269	[0.501264104332645,4.74777825509291]	0.449726	0.0845331	0.573546		'CCNE2'	0.700378	[0.407512030290812,1.20371645245844]	0.197418	0.0201517	0.276301
	'COL9A2'	0.655523	[0.218239070956890,1.96898777368544]	0.451684	0.0846075	0.561144		'LAMB3'	0.724784	[0.442613207941801,1.18684306924854]	0.200817	0.0204277	0.251621
	'ITGA4'	0.628024	[0.184364018892400,2.13932507833308]	0.456951	0.0852988	0.62534		'CREB1'	1.66561	[0.758687807621147,3.65666405662298]	0.203495	0.0206287	0.401203
	'CREB3L2'	1.5223	[0.500906169615390,4.62642677852499]	0.458708	0.0853327	0.567123		'CREB3L1'	0.476583	[0.149677783392841,1.51747188808846]	0.209764	0.0211911	0.590897
	'MAPK3'	1.55585	[0.471986558426097,5.12866192704739]	0.467649	0.086698	0.608584		'PRL'	1.3582	[0.840470095764222,2.19485810410947]	0.211199	0.0212631	0.244875
	'BDNF'	1.58809	[0.435462078460481,5.79165265118204]	0.483517	0.0893338	0.660144		'LAMA4'	1.51544	[0.789700045876531,2.90812270270953]	0.211288	0.0211994	0.332554
	'CCND2'	1.47708	[0.493716777388424,4.41904393455979]	0.485395	0.0893757	0.559111		'MFAP1'	1.49075	[0.795738813118263,2.79278148267670]	0.212535	0.021252	0.320286
	'GNG8'	1.52912	[0.460531010570065,5.07722815816661]	0.487915	0.0895353	0.612281		'COL6A6'	0.743267	[0.460433981353713,1.19983712549972]	0.224616	0.022384	0.244329
	'IL3RA'	1.60706	[0.419815016795432,6.15187855426587]	0.4885	0.0893398	0.684872		'BCL2L11'	0.711271	[0.409981125688773,1.23397405390440]	0.225488	0.0223949	0.281093
	'FGF11'	0.657793	[0.199735326430198,2.16632295179918]	0.49095	0.0894855	0.608111		'RELN'	1.36813	[0.824030091786888,2.27148757395650]	0.225607	0.0223312	0.258669
	'TCL1B'	0.640254	[0.175791523891002,2.33187905248286]	0.498956	0.0906396	0.659472		'PPP2R3B'	0.691544	[0.380671356908460,1.25628908531604]	0.225929	0.0222881	0.304587
	'SGK2'	1.48146	[0.471104728703499,4.65867896244278]	0.501349	0.0907696	0.584543		'COL2A1'	1.5089	[0.770609145309586,2.95450250302386]	0.230163	0.0226299	0.342833
	'FOXO3'	0.685491	[0.225695003546763,2.08200663940413]	0.505273	0.0911752	0.566812		'GSK3B'	0.740224	[0.451855666344442,1.21262673346644]	0.2323	0.0227639	0.251832
	'RAF1'	1.48679	[0.456073580264238,4.84693380762161]	0.510644	0.0918382	0.60292		'VEGFD'	1.34159	[0.824991668585671,2.18167179919115]	0.236209	0.02307	0.24808
	'MAP2K2'	0.681388	[0.216563504061269,2.14389536922526]	0.511845	0.0917493	0.58482		'MAP2K2'	0.715327	[0.408093089744970,1.25386198061637]	0.242019	0.0235591	0.286349
	'GYS2'	0.688623	[0.222796258385414,2.12841124429633]	0.517001	0.0923677	0.575733		'CSH2'	1.82875	[0.664620884545094,5.03195525689486]	0.242446	0.0235228	0.516415
	'CDK4'	1.48119	[0.449993339914179,4.87542970335247]	0.518089	0.0922577	0.607839		'TCL1B'	0.553671	[0.201305182954907,1.52281847550655]	0.252098	0.0243788	0.516198
	'CREB5'	0.653791	[0.179030176860665,2.38754889396963]	0.520174	0.0923253	0.660834		'LPAR3'	0.758522	[0.470617358632858,1.22255389279114]	0.256421	0.0247156	0.243534
	'MYB'	0.648933	[0.172725233065562,2.43805606340376]	0.52196	0.0923394	0.67532		'PPP2R3C'	1.31556	[0.815135741655851,2.12320729449147]	0.261423	0.0251153	0.244216
	'EFNA2'	0.702185	[0.235078278334517,2.09744682774867]	0.526558	0.0928494	0.558305		'FGF21'	1.48332	[0.734838120515777,2.99419785901023]	0.271227	0.0259723	0.358363
	'BRCA1'	1.41711	[0.455621560974455,4.40758074755010]	0.547061	0.0961516	0.578933		'IFNB1'	1.34671	[0.776904856526616,2.33444011835040]	0.288883	0.0275732	0.280666
	'BCL2L11'	1.41669	[0.449678365521036,4.46322972358878]	0.551887	0.0966859	0.585484		'PIK3R2'	0.611973	[0.245748452971210,1.52396197447122]	0.291461	0.0277293	0.4655
	'FGF3'	1.39648	[0.457136116972629,4.26604342470800]	0.557785	0.097404	0.56976		'RPS6'	1.32732	[0.780965448288273,2.25590570660003]	0.295374	0.028011	0.270606
	'IFNA13'	1.86949	[0.222654377037865,15.6969693407895]	0.564395	0.0982414	1.08561		'PRKCA'	0.756202	[0.444690943604173,1.28592977207813]	0.302251	0.028571	0.270882
	'ITGB5'	1.38603	[0.445511929950388,4.31205269547287]	0.572934	0.099408	0.579068		'ITGB1'	0.778495	[0.481684948614666,1.25819637869558]	0.306647	0.0288935	0.244935
	'GRB2'	0.714546	[0.221509596282599,2.30498208966226]	0.573785	0.0992378	0.597541		'PRKAA1'	0.783311	[0.485722575803491,1.26322216822761]	0.31651	0.0297276	0.243822
	'NTF3'	0.729199	[0.236761451644154,2.24585466873020]	0.582141	0.100362	0.573926		'IFNA1'	1.46677	[0.669550672206704,3.21322100233615]	0.338366	0.0316792	0.400108
	'LPAR3'	0.719298	[0.214242049654974,2.41497584127170]	0.593904	0.102065	0.617943		'COL4A4'	1.30089	[0.759019177431056,2.22961700921245]	0.338597	0.0316002	0.274887
	'ATF2'	0.718739	[0.206885015746576,2.49696785754621]	0.603214	0.103337	0.635375		'COL9A2'	1.42663	[0.678159410113991,3.00119054434620]	0.349046	0.0324723	0.379434
	'FGF20'	0.746615	[0.233742213896619,2.38482631881655]	0.6219	0.106202	0.592516		'FGF8'	1.25876	[0.777375554959416,2.03825175094335]	0.349338	0.032397	0.245899
	'EPHA2'	1.31391	[0.432319935772503,3.99326774443824]	0.630248	0.107289	0.567143		'PIK3AP1'	0.777832	[0.442457002386129,1.36741727989189]	0.38274	0.035383	0.287841
	'GH1'	0.706343	[0.152400694629005,3.27373944129744]	0.656812	0.111461	0.782443		'RPS6KB2'	0.808176	[0.500961501344372,1.30379095410943]	0.382757	0.0352736	0.244006
	'FGF21'	1.30505	[0.397076299136214,4.28923259497540]	0.660978	0.111817	0.607075		'INS'	1.4824	[0.592787544667335,3.70705995826588]	0.399902	0.0367384	0.467642
	'PPP2R3B'	0.797779	[0.266685211272387,2.38652451628132]	0.68613	0.115711	0.559062		'IFNA21'	1.33911	[0.663251775343751,2.70365634227874]	0.415314	0.0380355	0.358471
	'IL4'	1.22746	[0.373853169512584,4.03006069405660]	0.735449	0.123643	0.606549		'FGF6'	1.67695	[0.408921290300456,6.87700345409534]	0.472747	0.0431608	0.720004
	'FGF22'	0.77635	[0.169308584902224,3.55988865848607]	0.744565	0.124788	0.77698		'G6PC1'	1.20873	[0.714579170223318,2.04459915110382]	0.479642	0.0436548	0.268179
	'EIF4E1B'	0.907202	[0.113864340036656,7.22803458117847]	0.926716	0.154837	1.05886		'IL4'	0.788314	[0.286522095643759,2.16890214085827]	0.645057	0.0585289	0.516368
	'IFNA8'	1.09426	[0.133301644342956,8.98262020540631]	0.933166	0.155434	1.07409		'IFNA5'	0.819013	[0.298075333889186,2.25038071654732]	0.698638	0.0631955	0.515691
	'FGF4'	1.05424	[0.287969385907911,3.85953732654220]	0.936412	0.155497	0.662104		'IFNA4'	1.18659	[0.164209859024558,8.57441053627753]	0.86536	0.0780363	1.00903
	'IFNA21'	9.12004e-08	[0,Inf]	0.994551	0.164646	2373.52		'IFNA13'	1.03417	[0.375635004125838,2.84722145137449]	0.948147	0.0852404	0.516704
	'IFNA1'	9.01631e-08	[0,Inf]	0.994567	0.164147	2382.38		'CSH1'	2.13881e+08	[0,Inf]	0.982998	0.0881041	900.088
	'IFNA10'	9.64748e-08	[0,Inf]	0.995878	0.163863	3126.57		'IL3'	6.84893e-06	[0,Inf]	0.990251	0.0884844	973.179
	'C8ORF44-SGK3'	1	[0,Inf]	1	0.164043	Inf		'IFNA7'	7.18456e-06	[0,Inf]	0.990269	0.0882179	971.122
	'CSH1'	1	[0,Inf]	1	0.163547	Inf		'IFNA2'	2.5038e-06	[0,Inf]	0.990559	0.0879771	1089.94
	'IFNA14'	1	[0,Inf]	1	0.163055	Inf		'EIF4E1B'	0.993668	[0.242298082078996,4.07504342906090]	0.992961	0.0879248	0.720017
	'IFNA16'	1	[0,Inf]	1	0.162565	Inf		'C8ORF44-SGK3'	1	[0,Inf]	1	0.0882822	Inf
	'IFNA17'	1	[0,Inf]	1	0.162078	Inf		'IFNA10'	1	[0,Inf]	1	0.0880179	Inf
	'IFNA2'	1	[0,Inf]	1	0.161595	Inf		'IFNA14'	1	[0,Inf]	1	0.0877551	Inf
	'IFNA6'	1	[0,Inf]	1	0.161114	Inf		'IFNA16'	1	[0,Inf]	1	0.0874939	Inf
	'IFNA7'	1	[0,Inf]	1	0.160636	Inf		'IFNA17'	1	[0,Inf]	1	0.0872343	Inf
	'IL3'	1.07985	[0,Inf]	1	0.16016	Inf		'IFNA6'	1	[0,Inf]	1	0.0869762	Inf

## Sheet: mTOR
	mTOR Black Cohort							mTOR White Cohort
	Genes	Hazard Ratio	Confidence Intervals	P-Value	p-adj	Standard Error		Genes	Hazard Ratio	Confidence Intervals	P-Value	p-adj	Standard Error
	'EIF4E'	0.173193	[0.0464360139765748,0.645961744265461]	0.00903547	0.00087396	0.671598		RRAGB'	2.81552	[1.52650375590322,5.19300864843387]	0.000918817	1.81293e-05	0.31233
	'LAMTOR5'	0.22352	[0.0665825825205748,0.750364063117560]	0.0153166	0.000740753	0.617887		'RRAGC'	0.409748	[0.238022059971527,0.705368798131776]	0.00128436	1.26709e-05	0.277132
	'TSC1'	3.6921	[0.991772150155891,13.7446656603436]	0.0514532	0.00165894	0.670641		'RRAGD'	2.11286	[1.31040485969508,3.40671844408174]	0.00214653	1.41179e-05	0.243728
	'RRAGD'	7.64899	[0.986300626002816,59.3196201317744]	0.0515586	0.00124676	1.04509		'RRAGA'	0.33872	[0.166795021637802,0.687859534398750]	0.00274228	1.35271e-05	0.361433
	'EIF4B'	3.33541	[0.991401057869898,11.2214770969435]	0.051649	0.000999153	0.618996		'LAMTOR4'	2.11013	[1.24010270412950,3.59056472167265]	0.00589653	2.32691e-05	0.271203
	'RRAGB'	4.29866	[0.935949415967644,19.7429872789150]	0.060807	0.000980263	0.777804		'MLST8'	0.423302	[0.229502743936524,0.780753081631400]	0.00591579	1.94543e-05	0.312333
	'WDTC1'	0.284446	[0.0762709573824002,1.06081490096077]	0.0611943	0.000845578	0.671556		'EEF2K'	2.08728	[1.23464463443326,3.52873851466374]	0.00601787	1.69628e-05	0.267897
	'LAMTOR1'	4.12282	[0.900520951983758,18.8753741957954]	0.0680005	0.000822172	0.776184		'LAMTOR3'	2.19075	[1.23415389267339,3.88881441544808]	0.00739382	1.82361e-05	0.292785
	'YWHAB'	0.294234	[0.0789456464403679,1.09662187065708]	0.0683656	0.000734744	0.671232		'RHEB'	1.91883	[1.19020173326622,3.09352391407455]	0.00748222	1.64037e-05	0.24367
	'RPS6'	2.71175	[0.848037761120674,8.67127342212350]	0.0925544	0.000895236	0.593073		'EIF4EBP1'	2.19391	[1.11775255219028,4.30619391731715]	0.0223984	4.41946e-05	0.344065
	'LAMTOR3'	0.320245	[0.0847107821348995,1.21067426384191]	0.0933018	0.000820424	0.678492		'LAMTOR2'	1.9158	[1.08816936337536,3.37289436930322]	0.0242723	4.35383e-05	0.28859
	'EIF4EBP1'	0.175217	[0.0226132829128167,1.35764702518640]	0.0954525	0.000769391	1.04464		'TSC2'	0.59554	[0.369312147672357,0.960346390883235]	0.0335059	5.50925e-05	0.243789
	'MTOR'	0.28725	[0.0627656327098386,1.31461390157247]	0.107946	0.000803166	0.775993		'TSC1'	1.6816	[1.03665805741174,2.72779183273407]	0.0352156	5.34496e-05	0.246809
	'EIF4G1'	5.33081	[0.681963751690886,41.6702112067081]	0.11068	0.000764683	1.04912		'RPS6KB1'	0.596921	[0.369201202488519,0.965097733966786]	0.0352974	4.97471e-05	0.245124
	'RPS6KB1'	0.395065	[0.124264053879894,1.25600262148014]	0.115545	0.000745076	0.590123		'RPTOR'	1.99871	[1.04306549801616,3.82990309247484]	0.0368814	4.85142e-05	0.331805
	'SLC38A9'	0.409716	[0.131895332490098,1.27273235621599]	0.122838	0.000742598	0.578294		'MTOR'	0.53814	[0.298359255121494,0.970622422808208]	0.039486	4.86941e-05	0.300928
	'RRAGC'	0.396418	[0.121643235636863,1.29186897488595]	0.124753	0.000709811	0.602743		'LAMTOR5'	1.59222	[0.971510157548180,2.60951620052067]	0.0649896	7.54306e-05	0.252058
	'EEF2K'	0.330278	[0.0718184261017398,1.51888421556808]	0.154714	0.000831374	0.778467		'AKT1S1'	1.81805	[0.927651235037129,3.56310896707977]	0.0816412	8.94931e-05	0.343299
	'RRAGA'	2.73923	[0.598686024237499,12.5330389817129]	0.19402	0.000987719	0.775864		'LAMTOR1'	1.61724	[0.931876923316685,2.80665807916909]	0.0874231	9.07873e-05	0.281263
	'AKT1S1'	0.503809	[0.157372585813443,1.61288495381585]	0.248177	0.00120025	0.593664		'YWHAB'	1.45079	[0.893702934214687,2.35513858880429]	0.132231	0.000130454	0.247189
	'TSC2'	1.84689	[0.552979672061603,6.16842601785122]	0.318705	0.00146795	0.615275		'WDTC1'	1.51019	[0.880685865339125,2.58966537777117]	0.134072	0.000125972	0.275149
	'LAMTOR2'	0.513069	[0.138045372843376,1.90690436266635]	0.319094	0.00140293	0.66981		'EIF4G1'	0.621932	[0.325815629271013,1.18717376610328]	0.149915	0.000134454	0.329847
	'MLST8'	0.514697	[0.137773504179582,1.92281216150096]	0.323287	0.00135957	0.672432		'EIF4E'	0.691774	[0.417532457519806,1.14614295904813]	0.152577	0.000130892	0.257601
	'RHEB'	1.66758	[0.520577811477166,5.34180589548771]	0.389273	0.00156886	0.593974		'SLC38A9'	1.50949	[0.840212591054328,2.71187340590921]	0.168341	0.000138398	0.298913
	'RPTOR'	0.646789	[0.203248663014197,2.05824846257859]	0.460652	0.00178227	0.590607		'EIF4B'	0.72544	[0.449521477334828,1.17071883823108]	0.188677	0.000148913	0.244181
	'LAMTOR4'	0.721029	[0.230007177681026,2.26029002197777]	0.574745	0.00213817	0.582943		'RPS6'	1.33041	[0.782775110987142,2.26116115401447]	0.29144	0.000221171	0.270609

## Sheet: MAPK
	MAPK Black Cohort							MAPK White Cohort
	Genes	Hazard Ratio	Confidence Intervals	P-Value	p-adj	Standard Error		Genes	Hazard Ratio	Confidence Intervals	P-Value	p-adj	Standard Error
	'HSPA1L'	5.91531	[1.72848340523277,20.2437000261018]	0.0046284	0.0803968	0.627704		'IKBKG'	3.29966	[2.02515441005423,5.37624377905657]	1.6418e-06	9.86842e-06	0.249067
	'CACNA2D4'	8.50977	[1.86059948789068,38.9208510362194]	0.00577189	0.0501298	0.775671		'TGFB2'	3.34964	[1.85376353709212,6.05261143906000]	6.20833e-05	0.000186583	0.301855
	'FLNC'	6.30278	[1.69285492374207,23.4662943034552]	0.0060534	0.0350498	0.670701		'RASGRP3'	3.50623	[1.89142635322187,6.49966145622510]	6.77939e-05	0.00013583	0.314903
	'MAPKAPK3'	0.185528	[0.0552047578340314,0.623510519717702]	0.00645296	0.0280225	0.618448		'NTRK1'	3.7448	[1.94079695090131,7.22563625859446]	8.23739e-05	0.000123782	0.335341
	'MAPKAPK5'	0.160506	[0.0429493529966766,0.599829414159794]	0.00653031	0.0226867	0.672608		'RPS6KA5'	0.392009	[0.241762130126655,0.635629046423250]	0.00014612	0.000175657	0.246597
	'TAB2'	0.191	[0.0569759322434126,0.640289555524034]	0.00730982	0.0211623	0.617166		'FGF14'	2.60578	[1.58486274896677,4.28435437881160]	0.000159889	0.000160174	0.253692
	'TAB1'	0.128478	[0.0271649162076646,0.607642684659155]	0.0096426	0.0239279	0.792771		'IL1A'	0.379873	[0.229728761306696,0.628146013290476]	0.000161887	0.000139008	0.2566
	'FLNA'	14.4567	[1.84908104478431,113.027277113008]	0.0109011	0.0236694	1.04922		'HSPA1L'	2.60487	[1.57279105317864,4.31420777336960]	0.000199826	0.000150137	0.257414
	HSPA6'	7.19548	[1.57224946866430,32.9304563034800]	0.0109863	0.021204	0.775992		'RAC1'	3.43501	[1.78743752281359,6.60124909207725]	0.000213398	0.00014252	0.333285
	'FGF5'	6.66694	[1.45762401382287,30.4935651439935]	0.0144543	0.0251076	0.775691		'HSPA8'	0.422665	[0.260687382594839,0.685286846704127]	0.000478054	0.000287345	0.24656
	'CASP3'	0.222515	[0.0662898840926924,0.746914590164016]	0.0150032	0.0236919	0.617835		'RASA1'	0.42723	[0.263999105104402,0.691386364380604]	0.000534841	0.000292253	0.2456
	'MAPK10'	5.00962	[1.34995836796982,18.5904505324365]	0.0160171	0.0231852	0.669024		'PTPN5'	3.12463	[1.62866540872857,5.99467230320738]	0.000609668	0.000305379	0.332426
	'CRKL'	0.216959	[0.0586483515466365,0.802603264954666]	0.0220522	0.0294656	0.667424		'MAPK9'	0.380555	[0.215559867648369,0.671840421582317]	0.000863732	0.000399358	0.289995
	'MAPT'	5.87444	[1.27476707557271,27.0708240855238]	0.023121	0.0286871	0.779514		'TAOK1'	0.44852	[0.278152291380119,0.723238612080319]	0.00100473	0.000431368	0.243768
	'CACNA1H'	4.46167	[1.20184312122562,16.5633442551838]	0.0254349	0.0294541	0.669218		'FGF9'	2.63614	[1.47860260285639,4.69987383323746]	0.00101726	0.00040763	0.29501
	'RELA'	3.84489	[1.15337355776419,12.8173376755003]	0.0283595	0.0307883	0.614313		'MAP4K2'	3.52742	[1.64717068224783,7.55398129242000]	0.00117658	0.000442005	0.388524
	'FGF14'	9.83127	[1.26702665590547,76.2840111733924]	0.028786	0.0294131	1.04535		'FGF12'	2.67158	[1.47211486916914,4.84834215593955]	0.00123028	0.000434992	0.304066
	'TGFB2'	3.80588	[1.14194139193287,12.6843108283256]	0.0295475	0.0285138	0.614193		'CACNA1C'	2.86473	[1.49648845901460,5.48394901963062]	0.00148921	0.000497289	0.331302
	'CACNB1'	5.33608	[1.16814995104171,24.3750883108309]	0.0307313	0.0280954	0.775036		'CACNB1'	2.85203	[1.48961785845720,5.46052230057304]	0.00156371	0.000494687	0.331384
	'SRF'	4.23228	[1.14250676362528,15.6779406248229]	0.030819	0.0267667	0.66812		'KRAS'	0.360552	[0.191504609562899,0.678822125954463]	0.00157745	0.000474081	0.322818
	'CACNA2D1'	3.77403	[1.12478802757539,12.6631301729018]	0.0315238	0.0260752	0.617628		'MAPKAPK3'	0.396869	[0.222809599445658,0.706902260606783]	0.00170299	0.000487439	0.294534
	'TGFB3'	5.36929	[1.15604765012921,24.9377768585950]	0.0319471	0.0252241	0.783514		'MAPKAPK5'	0.439376	[0.261376784098142,0.738594879633670]	0.0019129	0.000522632	0.264997
	'DDIT3'	3.83487	[1.12068669949264,13.1225254391383]	0.0322308	0.0243417	0.62765		'LRRK2'	2.19202	[1.33354328329770,3.60314775420120]	0.00196695	0.000514034	0.253563
	'NFKB1'	0.284461	[0.0894771763889421,0.904341570058422]	0.0331395	0.0239851	0.590108		'NFATC1'	2.31223	[1.35794892119427,3.93712628013107]	0.00202341	0.000506757	0.27155
	'RPS6KA4'	4.13209	[1.11508598795894,15.3119965447597]	0.0337539	0.0234526	0.668292		'ARAF'	2.6791	[1.42580492986387,5.03406275939587]	0.00219628	0.00052805	0.321809
	'FGFR3'	0.191523	[0.0415419009964461,0.882992502457614]	0.0340408	0.0227423	0.779749		'IL1R1'	2.86963	[1.45594773122801,5.65596705357210]	0.00232582	0.000537688	0.346187
	'AKT3'	5.20765	[1.13199415264936,23.9573757097565]	0.0340714	0.0219196	0.778647		'TGFB3'	2.28498	[1.34097491157541,3.89354432154215]	0.00237376	0.000528445	0.271919
	'ELK4'	5.1836	[1.12835312245393,23.8131936011364]	0.0344102	0.021347	0.777929		'FGF11'	2.08176	[1.28740325375773,3.36624713979934]	0.002787	0.000598282	0.245197
	'PRKCD'	0.284356	[0.0886009165118128,0.912613239018063]	0.0345408	0.0206891	0.594941		'NRAS'	0.481124	[0.295881508156364,0.782342316796827]	0.00318193	0.000659506	0.248044
	'TRAF6'	3.64405	[1.09530380536985,12.1236872684909]	0.0349938	0.0202618	0.613298		'TRAF2'	2.22638	[1.30782474995725,3.79009790469889]	0.00319125	0.00063939	0.271435
	'MAP3K12'	9.14896	[1.16556556151550,71.8135479808682]	0.0352271	0.0197389	1.05124		'PRKACA'	2.05656	[1.27124868290189,3.32698207600508]	0.0033045	0.000640724	0.245425
	'DAG1'	0.283661	[0.0877570633801887,0.916890241931421]	0.0352951	0.019159	0.598575		'MRAS'	2.38026	[1.32798989623941,4.26631079972582]	0.00358228	0.000672878	0.297725
	'MAPK12'	4.09066	[1.09919778549137,15.2233720611613]	0.0356352	0.0187574	0.670472		'GNG12'	0.441612	[0.254465478562735,0.766395146340934]	0.00366136	0.000666891	0.281258
	'CACNG5'	4.257	[1.09774191985269,16.5084659068432]	0.0361832	0.0184857	0.691484		'PLA2G4C'	2.07658	[1.26674174778452,3.40416004266562]	0.00376016	0.000664743	0.252181
	'PDGFRB'	3.64663	[1.08642201781964,12.2401024355745]	0.0362452	0.0179883	0.617813		'BDNF'	2.55024	[1.33472844293803,4.87269323136971]	0.00459633	0.000789351	0.330336
	'PDGFRB'	3.64663	[1.08642201781964,12.2401024355745]	0.0362452	0.0174886	0.617813		'NGF'	2.09632	[1.24952231135033,3.51700196693134]	0.00505012	0.000843191	0.263992
	'TGFB1'	4.06406	[1.08197845633932,15.2651578543054]	0.0378299	0.0177599	0.675199		'MAPK8IP2'	2.71313	[1.33884276897489,5.49810132873204]	0.0056096	0.00091129	0.360356
	'JUN'	0.115996	[0.0149314926404468,0.901118649888012]	0.0394422	0.0180296	1.04596		'MAPK1'	0.474206	[0.278796719493268,0.806578652412891]	0.00590178	0.000933526	0.271
	'TGFBR2'	3.95851	[1.06815118757144,14.6700215085810]	0.0395281	0.0176055	0.668336		'FLNB'	0.415473	[0.222292158340158,0.776534812513858]	0.00591242	0.000911229	0.319094
	'NTF4'	3.34743	[1.05837805821601,10.5872487937273]	0.0397268	0.0172517	0.587478		'DAG1'	0.490378	[0.294420578844212,0.816757361311344]	0.00618803	0.000929863	0.260289
	'MAP4K4'	3.58224	[1.05944965969117,12.1123720963322]	0.0400811	0.016981	0.62155		'TGFBR1'	2.28807	[1.25976554246216,4.15574883311249]	0.0065594	0.000961627	0.304481
	'SOS1'	0.294481	[0.0910975795353954,0.951933449392672]	0.0411227	0.0170075	0.598613		'MAPK8'	0.441368	[0.244573141086566,0.796512204903643]	0.00662079	0.000947518	0.301206
	'CACNB3'	3.92251	[1.04827588956103,14.6775006770186]	0.0423537	0.0171092	0.673257		'MAP3K12'	2.66922	[1.31321754807781,5.42540348233562]	0.00666902	0.000932224	0.361891
	'TAOK3'	3.29844	[1.03961709086321,10.4651016922176]	0.0427694	0.0168845	0.58908		'CACNA1B'	2.03858	[1.21474272962611,3.42113903221191]	0.00700797	0.00095734	0.264143
	'MRAS'	8.33051	[1.06547286440377,65.1329362793118]	0.0433375	0.0167286	1.04924		'MAP3K14'	2.77052	[1.31628474553515,5.83141318374053]	0.00728008	0.000972413	0.379706
	'AKT1'	3.83906	[1.03753803899360,14.2051390515649]	0.0438833	0.016571	0.667539		'PDGFB'	2.80797	[1.31737892277713,5.98514580691972]	0.00749837	0.000979797	0.386132
	'CACNG4'	3.27203	[1.03292787589369,10.3649102651784]	0.0438971	0.0162235	0.588273		'PAK1'	0.519789	[0.321210788105747,0.841131215794843]	0.00771022	0.000986043	0.245574
	'CACNA1C'	4.74466	[1.02872051541712,21.8832713285669]	0.0459008	0.0166106	0.779951		'FGFR3'	0.416063	[0.217532863433879,0.795778770219295]	0.00803906	0.00100668	0.33086
	'TGFBR1'	8.05805	[1.03758847435988,62.5798303295785]	0.046012	0.0163111	1.0458		'BRAF'	2.59391	[1.27758533568120,5.26645808742346]	0.00834001	0.00102305	0.361323
	'MAPK1'	0.264291	[0.0711338601769523,0.981944956749289]	0.0468993	0.0162931	0.669636		'HSPA1A'	1.96743	[1.18813460901603,3.25786292085060]	0.0085403	0.00102667	0.257318
	'PRKACB'	0.266166	[0.0719419544705252,0.984740937665747]	0.0473633	0.0161317	0.667479		'FGF1'	0.42145	[0.220776704478172,0.804524170965584]	0.00880952	0.00103827	0.329872
	'FGF2'	4.6595	[1.00909077077356,21.5153506646213]	0.048656	0.0162533	0.78054		'HSPB1'	1.92381	[1.17832809352072,3.14092658596489]	0.00889394	0.00102806	0.250107
	'PAK1'	0.266831	[0.0716638968703751,0.993507344273618]	0.0488714	0.0160172	0.670728		'NTF4'	1.87341	[1.16157988013504,3.02144299064685]	0.0100474	0.00113947	0.243866
	'MAPK9'	0.217145	[0.0473638551512695,0.995527789907186]	0.0493252	0.0158666	0.776891		'NF1'	0.535217	[0.332523479014782,0.861463236608263]	0.0100505	0.00111872	0.242837
	'IL1B'	0.215982	[0.0468193680106620,0.996342240157432]	0.0494492	0.0156172	0.780049		'MAPK11'	2.22067	[1.20092978371284,4.10628431095626]	0.0109654	0.00119836	0.313628
	'CACNA2D2'	0.127973	[0.0161714642871310,1.01270969610726]	0.051411	0.0159469	1.05539		'CACNA1F'	1.87431	[1.15465481996516,3.04249523309199]	0.011028	0.00118369	0.247162
	'CDC42'	0.315451	[0.0982253329360704,1.01307157065451]	0.0526009	0.0160297	0.595275		'MAPK14'	0.502834	[0.295797277197863,0.854782156732125]	0.0110971	0.00117021	0.270707
	'FOS'	0.221811	[0.0480702226473492,1.02350816467484]	0.0535799	0.0160466	0.780186		'FGF5'	1.8822	[1.14789560717914,3.08622868797441]	0.0121868	0.00126295	0.252301
	'PPP5C'	0.220857	[0.0475120388814935,1.02663920011182]	0.0540465	0.0159119	0.783945		'IRF6'	0.474401	[0.263386591850384,0.854472751914355]	0.012997	0.00132409	0.30022
	'IL1R1'	3.65298	[0.975830549057833,13.6747701163487]	0.0543958	0.0157479	0.673474		'FGF3'	1.82001	[1.13075781710519,2.92939588712707]	0.0136609	0.00136853	0.242834
	'NGF'	3.61363	[0.973798889412966,13.4096853928228]	0.0548183	0.01561	0.669012		'FGF2'	1.95524	[1.14391415497857,3.34198517674824]	0.0142216	0.00140135	0.273497
	'PPM1B'	0.138948	[0.0178875628481401,1.07933093830173]	0.059159	0.0165744	1.04592		'FGF13'	1.92446	[1.13903288492262,3.25147483123913]	0.0144251	0.00139847	0.267584
	'PAK2'	4.37142	[0.939469965376362,20.3405018760781]	0.0600531	0.0165578	0.784452		'RPS6KA3'	0.549781	[0.340427188113531,0.887881130021269]	0.0144343	0.00137715	0.24455
	'HSPA1A'	3.03523	[0.953655707964762,9.66030600003497]	0.0601538	0.0163264	0.590683		'CACNA2D4'	2.08234	[1.15578476282232,3.75169269339047]	0.0146056	0.00137172	0.300364
	'NR4A1'	0.224305	[0.0470508661323744,1.06932618294087]	0.0606717	0.0162136	0.796825		'MAP3K11'	1.86199	[1.12536649909210,3.08076592504665]	0.0155318	0.00143626	0.256905
	'FGFR1'	7.14087	[0.912159496201266,55.9025517276100]	0.0611474	0.0160932	1.04989		'CACNG7'	2.16665	[1.15641643231161,4.05940925435096]	0.0157928	0.00143827	0.320335
	'MAPKAPK2'	3.43835	[0.929931628195081,12.7130091380967]	0.0641531	0.0166322	0.667161		'CACNA2D3'	2.16619	[1.14869946454686,4.08496791819488]	0.0169246	0.00151834	0.323644
	'FGF13'	4.19626	[0.917958650398075,19.1823065389819]	0.0643709	0.0164433	0.775406		'MAPK12'	1.81334	[1.11111963178084,2.95935573128530]	0.0172356	0.0015235	0.249899
	'NTF3'	0.288952	[0.0773561217046668,1.07933328500373]	0.0648261	0.0163196	0.672367		'DUSP9'	2.47317	[1.17221452769619,5.21794779038886]	0.0174478	0.00151991	0.380921
	'FAS'	0.322545	[0.0969554134693663,1.07302466715256]	0.0650272	0.0161363	0.613262		'MAP2K7'	2.47147	[1.17200239932246,5.21175180148395]	0.017457	0.00149899	0.380664
	'MAP3K20'	0.149085	[0.0192300670898884,1.15581229925945]	0.0685428	0.0167692	1.04492		'CRK'	0.561667	[0.347944993626248,0.906665821980050]	0.0182238	0.00154279	0.244319
	'MAPK8IP3'	6.68483	[0.859011367128246,52.0213127580648]	0.0695505	0.0167794	1.04684		'GNA12'	1.91724	[1.11392424348349,3.29987254906948]	0.0188019	0.00156962	0.277039
	'AKT2'	0.241187	[0.0516527733728550,1.12619468451094]	0.0704752	0.0167695	0.786239		'TAB2'	0.509107	[0.289490502842326,0.895332873702785]	0.0190859	0.00157151	0.288029
	'RASGRP1'	0.344248	[0.107969288771771,1.09759379512896]	0.0714522	0.0167723	0.591589		'PRKCG'	1.78266	[1.09758678882206,2.89533161961973]	0.0194756	0.00158192	0.247445
	'GNG12'	0.348576	[0.110535573062044,1.09923846347698]	0.072093	0.016697	0.585978		'IKBKB'	2.11117	[1.12732100994157,3.95364148324301]	0.019575	0.0015688	0.3201
	'RAP1A'	0.344786	[0.107884611282563,1.10189580863710]	0.0724449	0.0165578	0.592787		'AKT1'	0.392873	[0.178694956712775,0.863757156827892]	0.0201046	0.00159004	0.401942
	'MAP2K7'	2.86026	[0.906385567788997,9.02605955589817]	0.0730749	0.0164849	0.586328		'PDGFA'	1.87958	[1.10374309187779,3.20077466296742]	0.0201564	0.00157344	0.271603
	'RASGRP3'	3.00688	[0.901053087127944,10.0341984451596]	0.073367	0.0163386	0.614844		'RASGRF1'	1.81222	[1.09741794270273,2.99261264266124]	0.0201659	0.001554	0.255915
	'PRKACA'	0.306829	[0.0830005295613852,1.13425730550063]	0.0765366	0.0168287	0.667063		'GRB2'	0.568115	[0.351891355614931,0.917198350516931]	0.0206861	0.0015739	0.244388
	'HSPA2'	6.31779	[0.811272805459425,49.1997886376230]	0.0783609	0.0170144	1.0472		'CACNG4'	1.78295	[1.09043358297086,2.91528083113128]	0.0211606	0.00158988	0.250865
	'FGF8'	2.77285	[0.888461883892395,8.65392565345021]	0.0790309	0.016948	0.580683		'AKT3'	1.77022	[1.08461999549977,2.88920085852845]	0.0223127	0.00165575	0.249936
	'MAPK14'	2.81127	[0.881887377891427,8.96174703216416]	0.0805502	0.0170632	0.591494		'TP53'	0.535496	[0.312065063995107,0.918899287959183]	0.0233903	0.00171454	0.275501
	'IL1R2'	2.74896	[0.866189474591412,8.72414393261457]	0.0861253	0.0180244	0.589221		'RAF1'	1.76567	[1.07975600609218,2.88729828163326]	0.0234623	0.0016991	0.250915
	'SOS2'	0.316705	[0.0850456151495551,1.17939334387610]	0.0865236	0.0178922	0.670808		'TAOK2'	1.73404	[1.07574699878580,2.79516157784544]	0.023837	0.00170569	0.24359
	'MAP3K7'	3.78018	[0.823749110338575,17.3471813213800]	0.0871577	0.0178113	0.777377		'FGF20'	1.79789	[1.07904767234380,2.99562562890015]	0.0243176	0.0017196	0.260478
	'PPP3CC'	0.264336	[0.0575513456533872,1.21411133364787]	0.0871602	0.0176046	0.777829		'NLK'	0.567294	[0.346300731123783,0.929314970792309]	0.0243786	0.00170387	0.251821
	'RASA2'	3.1212	[0.836787963810451,11.6420236369005]	0.0901324	0.0179957	0.671634		'ARRB2'	1.90291	[1.08559477241429,3.33555508478604]	0.0246525	0.00170321	0.286355
	'DUSP2'	0.265831	[0.0568702865549830,1.24258630667536]	0.0921924	0.0181979	0.78678		'MAPT'	1.72614	[1.07011151999926,2.78435730644913]	0.0252353	0.00172366	0.243942
	'RASGRP2'	3.70902	[0.801228499982609,17.1696459462965]	0.0936307	0.0182741	0.781825		'CD14'	2.32646	[1.10857659069697,4.88230265945466]	0.0255789	0.0017275	0.378199
	'FGF9'	2.79222	[0.835011156353288,9.33699438191946]	0.0954673	0.0184255	0.615891		'PPM1A'	0.558551	[0.334415927844540,0.932906694952765]	0.0260567	0.00174022	0.261714
	'PITRM1'	0.276508	[0.0603080623953446,1.26776767607258]	0.0980017	0.0187068	0.776925		'SRF'	2.14515	[1.09346587041252,4.20831475996931]	0.026426	0.00174549	0.343804
	'RPS6KA3'	0.337058	[0.0905987923039299,1.25396920912026]	0.104723	0.0197725	0.670313		'DDIT3'	1.94768	[1.08084145769913,3.50973555927785]	0.0265046	0.00173165	0.300459
	'FASLG'	0.384415	[0.119833491669108,1.23316578725873]	0.107927	0.0201583	0.594703		'STK3'	4.91652	[1.19858676463107,20.1672092285809]	0.0269983	0.00174494	0.720131
	'CACNB4'	0.284373	[0.0613678384416972,1.31775559768377]	0.107988	0.0199551	0.782347		'RASGRF2'	0.482078	[0.251607494842260,0.923658967736908]	0.0278515	0.00178093	0.331753
	'PPP3CB'	3.46766	[0.756521532047992,15.8946883871822]	0.109422	0.0200073	0.776788		'JUND'	1.96461	[1.07229473842275,3.59945225813138]	0.0288193	0.00182342	0.308924
	'FGF1'	2.67203	[0.801821145391756,8.90441832776277]	0.109519	0.0198165	0.614137		'RAC3'	0.417243	[0.190222004011722,0.915203760363490]	0.0291757	0.00182674	0.400754
	'DAXX'	3.42792	[0.749350281092889,15.6811366013559]	0.112276	0.0201058	0.775767		'FGF19'	2.00037	[1.07173170372712,3.73367355974270]	0.0294376	0.00182414	0.318397
	'KRAS'	2.62429	[0.796440782945512,8.64706258144577]	0.112766	0.0199875	0.608373		'MEF2C'	2.28163	[1.08512394425592,4.79744721516671]	0.0295965	0.00181527	0.379181
	'CD14'	2.85238	[0.766734842144512,10.6113373782762]	0.11788	0.020683	0.67029		'PTPRR'	1.72579	[1.05340304619853,2.82735661838042]	0.0302683	0.00183772	0.251866
	'DUSP6'	2.83312	[0.764135305350213,10.5041423138711]	0.119321	0.0207264	0.668566		'MAPK8IP1'	2.0531	[1.06994322654034,3.93968188991986]	0.0305173	0.00183431	0.332524
	'TRAF2'	0.301585	[0.0657513990525631,1.38329358079337]	0.122957	0.0211466	0.777128		'CACNA1H'	1.84067	[1.05821855784032,3.20165641147725]	0.0307444	0.00182967	0.282419
	'HSPA1B'	2.47563	[0.782270101190249,7.83454250928782]	0.123017	0.0209495	0.58778		'CACNA2D2'	0.444615	[0.212403069690967,0.930696486161344]	0.0315109	0.0018569	0.3769
	'MAPK11'	2.46414	[0.775236449606505,7.83241561945465]	0.126387	0.0213143	0.590015		'NR4A1'	0.419961	[0.189661237538228,0.929907059975959]	0.0324211	0.00189198	0.405573
	'FGF19'	2.5572	[0.766656862563398,8.52956465803259]	0.126596	0.0211443	0.614606		'FASLG'	2.02797	[1.05755534273264,3.88883076317017]	0.0332988	0.00192452	0.332181
	'FGF7'	3.28703	[0.712094050390548,15.1729942316891]	0.127286	0.0210571	0.780373		'RELA'	1.76292	[1.04450064702039,2.97546933834030]	0.0337511	0.00193208	0.267057
	'FGFR2'	0.359116	[0.0961485017972265,1.34130045739994]	0.127697	0.0209259	0.672322		'FAS'	0.57663	[0.345739954920301,0.961711893453801]	0.0348934	0.00197863	0.260977
	'NFATC1'	3.31339	[0.707184616842811,15.5243221040347]	0.128432	0.0208496	0.787977		'FGF7'	1.8395	[1.04386725200338,3.24155353573495]	0.0349858	0.00196532	0.289061
	'NRAS'	0.396307	[0.119931265194506,1.30957450842526]	0.129079	0.0207606	0.609831		'RRAS'	1.67807	[1.03441174413123,2.72225158851599]	0.0359881	0.00200291	0.246843
	'JUND'	0.310099	[0.0676646539601703,1.42114520263372]	0.131685	0.0209854	0.776698		'CACNA1I'	1.7509	[1.03542380370433,2.96076505684651]	0.0366284	0.00201985	0.26802
	'MAP2K5'	2.42808	[0.763844020431605,7.71829296842050]	0.132726	0.0209589	0.590047		'PLA2G4F'	0.50132	[0.261599023259729,0.960714683862390]	0.037455	0.00204665	0.331853
	'CA2'	0.311746	[0.0680371863624977,1.42842172965544]	0.133392	0.0208745	0.7766		'STK4'	1.84337	[1.03367599488256,3.28729945365041]	0.0382447	0.00207097	0.295139
	'NTRK1'	2.52784	[0.750585258193470,8.51333353989936]	0.134419	0.0208474	0.619524		'IL1R2'	0.296701	[0.0930759301847517,0.945802860187705]	0.0399558	0.00214432	0.591484
	'CRK'	0.312883	[0.0680636189058128,1.43830107373572]	0.135442	0.0208202	0.778259		'DUSP2'	1.9672	[1.03102984036300,3.75340005639198]	0.0401009	0.00213306	0.329618
	'MYC'	2.47239	[0.740121968177127,8.25904593910444]	0.141302	0.0215303	0.61537		'FGF4'	0.229829	[0.0562238752971696,0.939480136841381]	0.0406675	0.00214422	0.718364
	'MKNK2'	0.377411	[0.101998971735111,1.39647592071943]	0.144366	0.0218059	0.667537		'FGF4'	0.229829	[0.0562238752971696,0.939480136841381]	0.0406675	0.00212558	0.718364
	'PTPN5'	2.68156	[0.711973569091175,10.0997467417484]	0.144868	0.0216931	0.676588		'MAP3K7'	0.596521	[0.362617109421140,0.981301945993966]	0.0419191	0.00217211	0.253962
	'PRKACG'	0.323138	[0.0705970040386487,1.47907280605410]	0.145492	0.0216003	0.776067		'FGF16'	2.16004	[1.02482638070691,4.55276515542943]	0.0429223	0.00220508	0.380411
	'CACNA1A'	2.63232	[0.711873267706172,9.73362161314606]	0.146884	0.0216221	0.667204		'MAPK8IP3'	1.91101	[1.01897400646452,3.58395948615459]	0.0435303	0.00221736	0.320835
	'NFKB2'	3.05158	[0.667831202162955,13.9438614024951]	0.150093	0.021909	0.775194		'NFKB2'	1.74338	[1.01233167858965,3.00234112508233]	0.0450493	0.00227545	0.277331
	'PTPRR'	0.4336	[0.138421827863365,1.35823501841046]	0.151454	0.0219234	0.58256		'NFATC3'	0.609422	[0.374966695475596,0.990473758532976]	0.0456485	0.00228651	0.247792
	'MAPK8'	0.431632	[0.136451818803806,1.36536271925248]	0.152726	0.0219247	0.587552		'GADD45A'	1.62563	[1.00915974519301,2.61867649477117]	0.0457726	0.00227378	0.243253
	'CHUK'	2.29828	[0.727053744918744,7.26508732645851]	0.156435	0.0222732	0.587203		'MAP3K5'	0.609665	[0.374777792382312,0.991764748876865]	0.0462275	0.00227755	0.248253
	'PLA2G4F'	0.384224	[0.101919521707531,1.44847623328912]	0.157725	0.0222742	0.677062		'ATF2'	0.613603	[0.379281619439032,0.992687742830030]	0.0466018	0.00227732	0.245443
	'CACNA1G'	2.56719	[0.693148491510637,9.50802989006088]	0.158142	0.022153	0.668022		'TAB1'	2.03441	[1.00792332999610,4.10628539478105]	0.0474764	0.00230135	0.358323
	'MAP3K13'	0.393023	[0.106141840289392,1.45528569254183]	0.162041	0.0225177	0.667903		'IL1B'	0.580274	[0.338367447133290,0.995123536474571]	0.0479554	0.00230597	0.275187
	'MAP3K6'	2.96499	[0.644947826309499,13.6308611466189]	0.16257	0.0224119	0.778296		'CDC42'	0.241582	[0.0590702432599771,0.988010433102456]	0.0480659	0.00229294	0.718614
	'TNF'	0.342136	[0.0747861688785918,1.56522249660568]	0.166819	0.0228165	0.775804		'MAPK10'	1.92501	[1.00497091983868,3.68734120837308]	0.0482735	0.00228471	0.331619
	'PLA2G4A'	0.424051	[0.124998995321069,1.43856832541478]	0.168661	0.0228882	0.623239		'MAPK3'	1.71741	[1.00303228846872,2.94057112905989]	0.0487199	0.00228783	0.274382
	'PDGFA'	2.23697	[0.707678946377940,7.07103679594254]	0.170328	0.0229353	0.587187		'FGF17'	1.64981	[1.00179704007756,2.71699625355565]	0.049177	0.00229139	0.254523
	'PDGFB'	2.91692	[0.629409562839925,13.5181067426634]	0.171229	0.0228793	0.782399		'NTF3'	1.91296	[1.00061074538221,3.65718180423039]	0.0497803	0.00230166	0.330633
	'NTRK2'	2.52706	[0.669530053478762,9.53808787370089]	0.171311	0.0227155	0.677671		'ARRB1'	0.433668	[0.187558694487064,1.00271535783078]	0.0507415	0.00232819	0.427647
	'MAP4K1'	0.444258	[0.138207839370800,1.42803024200332]	0.173222	0.0227948	0.595738		'FGFR2'	2.0944	[0.996099543918392,4.40369728046395]	0.0512127	0.00233201	0.379172
	'HRAS'	2.30327	[0.692360275898976,7.66226170389747]	0.173673	0.0226824	0.613254		'MAPKAPK2'	1.61467	[0.997312368896346,2.61417796849920]	0.0512892	0.00231793	0.245827
	'DUSP8'	0.440013	[0.134750653559559,1.43681113579226]	0.173918	0.0225448	0.603764		'RAC2'	1.62667	[0.996778425900871,2.65462134846079]	0.0515243	0.00231118	0.24988
	'HSPB1'	2.29869	[0.689950796457489,7.65850607653582]	0.175238	0.0225477	0.614018		'PPP5C'	0.59469	[0.352405943280774,1.00354722452924]	0.0515663	0.00229593	0.266967
	'FGF6'	4.2605	[0.521693092057777,34.7941188336969]	0.176145	0.0224977	1.07146		'PPP3R1'	1.64891	[0.996448686378758,2.72858931509555]	0.051636	0.00228213	0.256975
	'STMN1'	0.350091	[0.0764307798010780,1.60358677160560]	0.176446	0.0223717	0.776432		'TRAF6'	0.581357	[0.335346974702005,1.00784051749213]	0.0533375	0.00234012	0.280714
	'BRAF'	2.21456	[0.698501905811366,7.02112304109063]	0.176855	0.0222611	0.588709		'CHUK'	0.61706	[0.376568679931953,1.01113804751210]	0.0553599	0.00241125	0.251972
	'MAPK8IP1'	0.439497	[0.131825670870325,1.46525243948218]	0.18084	0.0225989	0.614363		'ELK1'	1.98457	[0.983178937884635,4.00590379528392]	0.0557915	0.00241257	0.35835
	'RASGRP4'	2.46334	[0.655087040349976,9.26295457616007]	0.182183	0.0226041	0.675768		'RELB'	1.61262	[0.987877570171205,2.63247119472835]	0.0559763	0.00240327	0.25003
	'RASGRP4'	2.46334	[0.655087040349976,9.26295457616007]	0.182183	0.0224438	0.675768		'PPP3CB'	0.612335	[0.370011504925680,1.01335679808777]	0.0563428	0.00240185	0.257013
	'MAX'	2.44256	[0.656847692031109,9.08291306146882]	0.182613	0.0223383	0.670076		'RASA2'	0.597506	[0.351500897446481,1.01568445287475]	0.0571049	0.00241719	0.27069
	'CACNB2'	2.29185	[0.674608785174475,7.78613681912529]	0.183793	0.0223255	0.623971		'PLA2G4E'	0.623171	[0.382188407089152,1.01610094848065]	0.0579645	0.00243642	0.249442
	'RAC3'	2.4502	[0.652882450309147,9.19535412473402]	0.184134	0.0222116	0.674759		'EGFR'	0.628331	[0.387815986192806,1.01800736844349]	0.0590922	0.00246657	0.246192
	'ATF4'	2.25432	[0.675652283065578,7.52152780548839]	0.186093	0.0222931	0.614757		'DUSP10'	1.9094	[0.975240477883888,3.73838001448893]	0.0591791	0.00245317	0.342787
	'PLA2G4E'	2.17632	[0.686022306834008,6.90408924968691]	0.186763	0.02222	0.58902		'DUSP16'	0.628633	[0.386885692580393,1.02143788207781]	0.0608817	0.00250646	0.247663
	'EGF'	2.14061	[0.686627804581704,6.67348887884070]	0.189543	0.0223974	0.580129		'CACNA2D1'	0.603757	[0.356130419021547,1.02356476591886]	0.0609968	0.00249411	0.269324
	'RAPGEF2'	0.434532	[0.124197678051566,1.52030582419170]	0.192096	0.0225457	0.638978		'FGFR1'	0.549561	[0.293683418545524,1.02837867784574]	0.0611415	0.00248314	0.319703
	'ATF2'	0.452545	[0.136195011304130,1.50370173060741]	0.195611	0.0228042	0.612652		'DAXX'	0.610888	[0.364626699121140,1.02347044527638]	0.0612224	0.00246974	0.263286
	'DUSP4'	0.368068	[0.0800980839185373,1.69135557360927]	0.198942	0.0230379	0.77807		'FGF18'	1.57957	[0.974333240715326,2.56076618513225]	0.063665	0.00255115	0.246507
	'DUSP1'	0.454801	[0.136387167263687,1.51659667690993]	0.199761	0.0229796	0.614471		'NTRK2'	1.8414	[0.963890433872463,3.51777177718397]	0.0645099	0.00256789	0.330256
	'MAP3K5'	2.18849	[0.654839859927766,7.31397032732078]	0.203276	0.0232301	0.6156		'PDGFRB'	1.63967	[0.969851139786085,2.77208943609281]	0.0649306	0.00256763	0.267912
	'ARRB2'	0.446577	[0.126910264718023,1.57143647844402]	0.209167	0.023747	0.641904		'PDGFRB'	1.63967	[0.969851139786085,2.77208943609281]	0.0649306	0.00255085	0.267912
	'CDC25B'	2.08559	[0.657971408696312,6.61073406278374]	0.211729	0.0238819	0.588594		'MKNK1'	0.48249	[0.220346445891697,1.05650220770175]	0.0683718	0.0026686	0.399877
	'GNA12'	2.14521	[0.642795352834258,7.15925615247317]	0.214503	0.0240386	0.614881		'MAX'	1.59453	[0.965368051431571,2.63372504991591]	0.0684037	0.00265262	0.256032
	'DUSP3'	2.60952	[0.570112614178753,11.9443032227165]	0.216483	0.0241049	0.776065		'MYC'	0.63065	[0.384091700888665,1.03548105304784]	0.0684267	0.0026365	0.252995
	'MEF2C'	2.61465	[0.565351796761301,12.0922822684839]	0.218661	0.0241924	0.781346		'ATF4'	1.86637	[0.952894524363568,3.65552750405394]	0.0688627	0.0026364	0.342983
	'ECSIT'	2.06685	[0.648476898370149,6.58752698395031]	0.219587	0.0241411	0.591405		'CASP3'	0.341991	[0.107394653871541,1.08904681382913]	0.0694236	0.00264105	0.590956
	'IKBKG'	0.435696	[0.114740650921339,1.65443667944559]	0.222301	0.0242858	0.68075		'RASGRP2'	1.7548	[0.955280420744938,3.22349010019063]	0.0699026	0.00264255	0.310259
	'IL1A'	0.475225	[0.142558611700029,1.58417903973691]	0.225866	0.024521	0.614303		'RASGRP4'	0.642661	[0.397012252175875,1.04030229656812]	0.0719847	0.00270425	0.24574
	'CACNG2'	3.5819	[0.439096685099438,29.2190466408398]	0.23348	0.0251902	1.07088		'RASGRP4'	0.642661	[0.397012252175875,1.04030229656812]	0.0719847	0.00268746	0.24574
	'FGF18'	0.497837	[0.157384422157944,1.57475097238108]	0.235179	0.0252169	0.587541		'CACNA1A'	3.64271	[0.889050475117876,14.9253304636099]	0.0724048	0.00268645	0.719556
	'HSPA8'	0.48182	[0.144189997449119,1.61003125193392]	0.235515	0.025098	0.61553		'TGFBR2'	2.04493	[0.933655911833472,4.47889915198545]	0.073714	0.00271825	0.400006
	'MAP4K3'	0.503674	[0.162151049754830,1.56451606240181]	0.235621	0.0249562	0.578266		'NFKB1'	0.554522	[0.290191423686913,1.05962775592755]	0.0743101	0.00272352	0.330391
	'TP53'	0.48278	[0.144431913043782,1.61374934553748]	0.236918	0.0249414	0.615691		'FGF23'	1.90132	[0.937473760042364,3.85611902642967]	0.0749071	0.00272876	0.360772
	'FLNB'	2.50647	[0.545082280636651,11.5255611165428]	0.237824	0.024886	0.778415		'TGFB1'	1.88878	[0.933797468084454,3.82039177729376]	0.0768244	0.00278175	0.3594
	'RASA1'	2.11247	[0.609404483527547,7.32275947248874]	0.23835	0.0247917	0.63425		'CACNA1E'	1.60779	[0.949482022437501,2.72252426630101]	0.0772126	0.00277906	0.268724
	'TAOK1'	2.06349	[0.617415581184578,6.89649610976402]	0.239314	0.0247438	0.615619		'CDC25B'	1.6762	[0.943444713209941,2.97806292678530]	0.0781595	0.0027964	0.293237
	'FGF17'	0.403099	[0.0882632645185343,1.84096046246012]	0.241013	0.024772	0.774928		'FLNA'	1.944	[0.925048138794954,4.08535655471042]	0.0793647	0.00282272	0.378908
	'STK3'	2.05289	[0.615649130428954,6.84539080546874]	0.241779	0.0247046	0.614452		'CACNB2'	0.652709	[0.405157399897234,1.05151502091998]	0.0795105	0.00281127	0.243294
	'MAP2K6'	2.18704	[0.588134762843208,8.13275515243863]	0.242866	0.0246705	0.670076		'FLNC'	1.66995	[0.938613999499637,2.97111536341349]	0.0810746	0.00284981	0.293951
	'MAP2K4'	0.45945	[0.124066771642511,1.70145664060610]	0.244294	0.0246713	0.667964		'PITRM1'	0.62283	[0.365842746691229,1.06033767430351]	0.0811277	0.0028351	0.271464
	'PLA2G4C'	0.455576	[0.120980480455148,1.71556150253860]	0.245173	0.024617	0.676497		'HSPA6'	1.53624	[0.946860805753129,2.49249664395629]	0.0820604	0.00285111	0.24691
	'ELK1'	0.490429	[0.146649727641848,1.64010375586942]	0.247381	0.0246959	0.615936		'RASGRP1'	0.55335	[0.281985959539525,1.08585696164395]	0.0853387	0.00294797	0.343946
	'LRRK2'	2.15383	[0.581723103179998,7.97459246860846]	0.250633	0.0248775	0.667863		'RPS6KA4'	0.291532	[0.0713079886693592,1.19188328189877]	0.0862221	0.00296147	0.718439
	'DUSP7'	2.15234	[0.568858084814925,8.14365399329959]	0.258862	0.0255484	0.678919		'JUN'	0.479962	[0.207176351618796,1.11191943542607]	0.0868042	0.00296452	0.428641
	'RASGRF1'	0.465851	[0.123513108430919,1.75703905615439]	0.25939	0.0254558	0.677306		'RAPGEF2'	0.366646	[0.115138247109493,1.16754974581704]	0.0895327	0.00304043	0.590951
	'CAMP'	1.99592	[0.598575242291139,6.65526787932902]	0.260688	0.0254396	0.614442		'TNFRSF1A'	1.72568	[0.917597632760772,3.24539097842208]	0.0904287	0.00305361	0.322253
	'RRAS'	2.41943	[0.516158008088445,11.3408122752573]	0.26231	0.0254548	0.788202		'RAP1A'	1.50979	[0.936165570062585,2.43488180782365]	0.0911265	0.00305998	0.243842
	'CACNA1I'	2.1046	[0.549491279650223,8.06083396282366]	0.277442	0.0267737	0.685148		'MAPK13'	0.602775	[0.334548322657125,1.08605464081923]	0.0919529	0.00307058	0.300389
	'FGF20'	0.533442	[0.170953654023722,1.66454739306405]	0.279095	0.0267844	0.580591		'STMN1'	0.656512	[0.401735605175605,1.07286344401821]	0.0930874	0.00309129	0.250585
	'PPP3R2'	2.06856	[0.544914665060116,7.85251794902712]	0.28554	0.0272523	0.680602		'ELK4'	1.96357	[0.893205989232540,4.31660699367333]	0.0931555	0.00307655	0.40189
	'IRF6'	1.85544	[0.595973371648802,5.77651318152224]	0.286073	0.027154	0.579428		'PRKCD'	1.83969	[0.901689204348397,3.75348386912803]	0.0938248	0.00308172	0.363819
	'MAPK7'	1.85073	[0.595864184492563,5.74830721907547]	0.287056	0.0270992	0.578227		'PRKACG'	0.604942	[0.335439248102971,1.09097135032176]	0.0947999	0.00309683	0.300863
	'NLK'	2.05439	[0.536359449263051,7.86879827420238]	0.293348	0.0275435	0.685167		'MAP2K1'	0.488985	[0.211150049714291,1.13240062483407]	0.0949605	0.00308531	0.428451
	'GRB2'	0.531905	[0.161605635176607,1.75070005592178]	0.298976	0.027921	0.607809		'PPM1B'	0.668841	[0.415571234956152,1.07646647184859]	0.0976151	0.0031545	0.242802
	'BDNF'	0.522597	[0.150793419386813,1.81113706583436]	0.306138	0.028437	0.634132		'MAP3K2'	0.654752	[0.395348696736465,1.08435856698141]	0.0998979	0.00321101	0.257392
	'PPP3CA'	0.551559	[0.174410640980390,1.74425834008821]	0.311098	0.028744	0.587416		'EGF'	0.537029	[0.255888356368077,1.12705505554783]	0.100226	0.00320441	0.37822
	'RRAS2'	1.79632	[0.564886670949387,5.71222793194379]	0.321014	0.0295033	0.59024		'DUSP7'	0.617683	[0.347528768868924,1.09784456607515]	0.100616	0.00319988	0.293433
	'CACNA1D'	0.561809	[0.179556150789630,1.75783186473276]	0.321808	0.0294206	0.581977		'DUSP6'	0.379532	[0.119113435770283,1.20930353600775]	0.101302	0.00320472	0.591256
	'MAP3K4'	1.94021	[0.522530050629093,7.20417244530718]	0.322052	0.0292887	0.66932		'SOS1'	0.619416	[0.348798230591821,1.09999406390366]	0.102106	0.00321324	0.293002
	'ARRB1'	1.94591	[0.519287862858029,7.29186067822642]	0.32328	0.0292472	0.673994		'CACNB4'	1.49102	[0.923301355030941,2.40780783770059]	0.102333	0.00320362	0.244519
	'CACNA1S'	0.562908	[0.177747764034809,1.78266829882110]	0.328545	0.0295696	0.588138		'PTPN7'	0.431082	[0.156845412029413,1.18480870259279]	0.102838	0.00320274	0.515836
	'CACNA1B'	1.75144	[0.561448113567586,5.46362887848268]	0.334279	0.0299306	0.580446		'DUSP1'	1.68657	[0.899598694652219,3.16199023916044]	0.103093	0.00319414	0.320665
	'DUSP10'	1.77241	[0.541911812322499,5.79696282688373]	0.343811	0.0306262	0.604588		'MAP3K8'	1.6112	[0.907020566543680,2.86206923393994]	0.103717	0.003197	0.293147
	'MAP2K3'	0.526843	[0.139478013599917,1.99001905448225]	0.344594	0.0305393	0.678059		'CA2'	0.595767	[0.319040422728375,1.11251794661984]	0.104084	0.00319193	0.318639
	'GADD45A'	0.570458	[0.177381263254216,1.83459067663537]	0.346283	0.0305332	0.595989		'MAP4K1'	1.74433	[0.890710300513840,3.41601338995508]	0.104699	0.00319449	0.342911
	'CACNG6'	1.74978	[0.545534310084112,5.61232480307102]	0.346757	0.0304206	0.594631		'TNF'	1.55317	[0.910808184015449,2.64855935575892]	0.105896	0.0032147	0.272306
	'NFATC3'	0.53358	[0.143620999134191,1.98235251074796]	0.348202	0.0303939	0.669608		'PAK2'	1.72093	[0.878671396593079,3.37054339241269]	0.113453	0.0034268	0.342964
	'MAP3K1'	0.534127	[0.143534180189794,1.98761985973263]	0.349587	0.0303622	0.670439		'AKT2'	1.65482	[0.885859663597435,3.09126603523043]	0.114139	0.00343029	0.318821
	'MAP2K2'	1.7105	[0.550528724624120,5.31453167724880]	0.35338	0.0305389	0.578398		'SOS2'	0.55213	[0.263742536013765,1.15585363093956]	0.115082	0.00344144	0.376944
	'MAP3K8'	1.70808	[0.540446546147467,5.39836399427632]	0.361834	0.0311147	0.587106		'MAP3K1'	1.46668	[0.909554166344609,2.36507229846205]	0.116155	0.00345632	0.243778
	'MAPK3'	0.545683	[0.147544036727454,2.01817730824072]	0.364031	0.0311494	0.667302		'MKNK2'	1.48141	[0.906558630820301,2.42078725605223]	0.11677	0.00345749	0.250559
	'TAOK2'	0.587162	[0.182601695819991,1.88804241968825]	0.371587	0.0316401	0.595915		'FGFR4'	0.682553	[0.423104543954681,1.10109446006051]	0.117514	0.00346248	0.24399
	'CACNA1F'	0.590175	[0.182737030901956,1.90605513667187]	0.377986	0.032028	0.598149		'ECSIT'	0.644278	[0.371110976469952,1.11851741216883]	0.118279	0.00346802	0.281443
	'CACNG7'	1.67085	[0.528065690908430,5.28670480756750]	0.382403	0.032245	0.587686		'MAP2K4'	0.684077	[0.422481212370928,1.10764887283077]	0.122543	0.00357558	0.24588
	'RAP1B'	0.582839	[0.172864627826891,1.96512770296562]	0.383988	0.0322222	0.620103		'CACNA1D'	0.575312	[0.284989074519406,1.16139188922584]	0.122944	0.00356996	0.358399
	'PLA2G4D'	1.78201	[0.482087201180259,6.58707053437250]	0.386412	0.0322697	0.667025		'RRAS2'	1.50124	[0.895838100825956,2.51577402495823]	0.122971	0.00355359	0.263412
	'MAPK13'	0.588519	[0.175994173213692,1.96798827895059]	0.389364	0.0323607	0.615897		'PLA2G4D'	0.540252	[0.245908880123473,1.18691186478350]	0.125205	0.00360084	0.401569
	'PPM1A'	1.68708	[0.502484669352278,5.66434725500090]	0.397362	0.0328681	0.617955		'FGF22'	1.84045	[0.840620115018155,4.02945775339022]	0.127071	0.0036371	0.399808
	'RASGRF2'	1.63495	[0.516223782416618,5.17810911609823]	0.403254	0.0331974	0.588177		'HRAS'	0.613954	[0.327938511800561,1.14942110474761]	0.127323	0.00362703	0.319946
	'CACNG8'	0.600131	[0.179885943144381,2.00214136152158]	0.40617	0.0332797	0.614707		'PRKACB'	1.68316	[0.857058998072741,3.30553690589992]	0.130519	0.00370054	0.344349
	'FGF23'	1.61733	[0.517554255873675,5.05409915196669]	0.408224	0.033291	0.581337		'FOS'	1.4577	[0.892714216941813,2.38026055793233]	0.131973	0.00372418	0.250178
	'PTPN7'	0.61615	[0.194384734524252,1.95304121300987]	0.410655	0.0333327	0.588598		'CAMP'	1.64152	[0.857309731133024,3.14306620565978]	0.134794	0.00378603	0.331417
	'RAC1'	1.66783	[0.491799813144789,5.65607741286145]	0.411658	0.0332587	0.623065		'CACNA1S'	0.694422	[0.429990167731253,1.12147120487474]	0.135905	0.00379949	0.24455
	'RAF1'	1.60636	[0.516402114029787,4.99689746232514]	0.413012	0.0332136	0.579002		'CACNG6'	1.74521	[0.832585118275991,3.65818579672745]	0.140273	0.00390343	0.377599
	'FGF12'	1.61281	[0.510416563366320,5.09612525573901]	0.415484	0.0332585	0.586992		'FGF10'	1.46372	[0.878754074054115,2.43807409047140]	0.143331	0.00397017	0.260321
	'IKBKB'	1.59698	[0.512201747690063,4.97921043620769]	0.419754	0.0334462	0.580181		'MAP2K5'	0.621777	[0.325438596291941,1.18795689847904]	0.150273	0.00414336	0.33031
	'TNFRSF1A'	1.63608	[0.490224401247572,5.46026082656837]	0.423347	0.0335784	0.614895		'MAP3K13'	0.697755	[0.427184193222319,1.13970186352170]	0.150539	0.00413173	0.250333
	'CACNA1E'	1.68636	[0.456090306295090,6.23515879862634]	0.433466	0.0342247	0.66716		'CACNB3'	2.06795	[0.751859682705175,5.68777275807814]	0.15928	0.00435178	0.516205
	'MKNK1'	1.58976	[0.497402382662920,5.08105408237203]	0.434222	0.0341293	0.592825		'PLA2G4A'	0.672491	[0.382511643891117,1.18230320618901]	0.16812	0.00457251	0.287873
	'PRKCG'	0.64046	[0.206177695654623,1.98948968560432]	0.441006	0.0345064	0.57829		'HSPA2'	1.41382	[0.861072426475897,2.32138840924546]	0.171069	0.00463175	0.252995
	'PPP3R1'	1.66368	[0.447819436865681,6.18066662883313]	0.447127	0.0348285	0.66959		'HSPA1B'	1.43403	[0.855206100847572,2.40461584870110]	0.171653	0.00462673	0.263725
	'MAP3K14'	1.56118	[0.494809835001772,4.92567536038546]	0.447356	0.0346907	0.586235		'RAP1B'	1.72759	[0.785824977951214,3.79801683338885]	0.17373	0.0046618	0.401913
	'MAPK8IP2'	1.59229	[0.478608004055352,5.29745064977603]	0.448156	0.0345983	0.613291		'DUSP3'	1.44432	[0.849135700554749,2.45669012106831]	0.17492	0.00467287	0.271008
	'MAP4K2'	0.64196	[0.192277383359281,2.14332350810036]	0.471164	0.0362136	0.615095		'MAP4K4'	0.720417	[0.446993767615888,1.16109008472144]	0.178094	0.00473661	0.243513
	'DUSP9'	1.61273	[0.435258744687848,5.97551010620749]	0.474481	0.0363078	0.668236		'MAPK7'	1.57625	[0.805230038603796,3.08552334469732]	0.184223	0.00487803	0.342691
	'RAC2'	0.620762	[0.166890776013673,2.30896440270097]	0.476816	0.0363265	0.670208		'TAOK3'	1.74029	[0.745048086507968,4.06497927649812]	0.200528	0.00528647	0.432836
	'STK4'	0.624546	[0.168619327839181,2.31324202046905]	0.481039	0.0364882	0.668051		'CRKL'	1.38506	[0.836116137031542,2.29439699913161]	0.205892	0.0054042	0.257515
	'EGFR'	0.664757	[0.210848816182626,2.09582530588052]	0.485813	0.0366901	0.585857		'PPP3CA'	1.37714	[0.835492271293771,2.26992920083367]	0.209451	0.0054737	0.25497
	'FGF4'	1.49859	[0.466843555637255,4.81054120430383]	0.496617	0.0373437	0.595044		'DUSP8'	2.09265	[0.656162328069522,6.67393787208136]	0.212056	0.00551778	0.591724
	'FGF4'	1.49859	[0.466843555637255,4.81054120430383]	0.496617	0.0371827	0.595044		'MAP3K20'	1.40099	[0.822298403942699,2.38692896843107]	0.214865	0.00556678	0.271852
	'MAP3K2'	1.48808	[0.471795552681945,4.69354642814938]	0.497627	0.0370985	0.586071		'PPP3CC'	0.626146	[0.298521898553931,1.31333187137931]	0.215425	0.00555734	0.377928
	'FGF3'	0.663142	[0.197842629061045,2.22276179985106]	0.505642	0.0375348	0.6171		'MAP3K4'	0.704485	[0.400887992350359,1.23799833010082]	0.223307	0.00573606	0.287645
	'RPS6KA5'	0.683441	[0.215383858650123,2.16864623133910]	0.518247	0.0383069	0.589142		'DUSP4'	1.45527	[0.794082033706135,2.66699052282293]	0.224759	0.00574878	0.309061
	'FGF11'	1.46042	[0.461344198197651,4.62308708706230]	0.519464	0.0382341	0.587927		'MAP4K3'	0.712823	[0.411404968033517,1.23507596459190]	0.227383	0.00579125	0.280436
	'CACNA2D3'	1.4786	[0.443902766499307,4.92507983242360]	0.524082	0.0384112	0.613901		'MAP2K2'	0.717336	[0.409249051564617,1.25735450217761]	0.245964	0.00623806	0.286337
	'NF1'	0.705329	[0.226218113373585,2.19915907580295]	0.547383	0.0399505	0.580186		'MAP3K6'	0.688521	[0.360654929620566,1.31444544385304]	0.257952	0.00651462	0.32991
	'DUSP16'	0.704557	[0.223324593342672,2.22277878330857]	0.550249	0.0399916	0.586196		'FGF21'	1.48641	[0.736369210527399,3.00041127875722]	0.268707	0.00675784	0.35836
	'MAP2K1'	1.41337	[0.454164122155482,4.39844607938577]	0.550297	0.0398285	0.579221		'CACNA1G'	1.33455	[0.785608121142977,2.26706082857102]	0.285759	0.00715674	0.270352
	'MAP3K11'	1.41049	[0.444561337139447,4.47513383645441]	0.559323	0.0403137	0.589083		'CACNG3'	1.63268	[0.649787459623077,4.10233764015878]	0.297005	0.00740753	0.470068
	'ARAF'	1.42808	[0.427754373209511,4.76774885524911]	0.562361	0.0403653	0.615072		'PRKCA'	0.754383	[0.443623655404069,1.28282827163521]	0.298097	0.00740405	0.270879
	'FGFR4'	0.706943	[0.212115608409173,2.35611060438018]	0.57231	0.0409103	0.614193		'MAP2K6'	0.771653	[0.469954984474662,1.26703256440386]	0.305576	0.00755857	0.253009
	'FGF10'	1.39081	[0.438385135911508,4.41242169120566]	0.575463	0.0409671	0.589051		'CACNG1'	1.29557	[0.786644645850248,2.13375095102939]	0.309027	0.0076126	0.254556
	'PRKCA'	0.750808	[0.235319105619060,2.39552161791197]	0.628259	0.0445431	0.591942		'CACNG8'	0.787343	[0.481815612810384,1.28661166627469]	0.339975	0.00834079	0.250563
	'CACNG3'	1.60798	[0.201953145851076,12.8028931303950]	0.653635	0.0461539	1.05852		'MAP2K3'	1.2558	[0.777393723797082,2.02861768671590]	0.351913	0.00859858	0.244684
	'RELB'	0.782259	[0.245597617722084,2.49159524043805]	0.6778	0.0476664	0.591067		'FGF8'	1.2541	[0.774521823641123,2.03063614004092]	0.357131	0.00869074	0.245882
	'CACNG1'	1.29137	[0.378826742649448,4.40213209932139]	0.682783	0.0478232	0.625705		'CACNG2'	0.525633	[0.127932224998624,2.15965697603854]	0.372358	0.00902476	0.72097
	'FGF21'	0.932516	[0.250593381928012,3.47011125103327]	0.917	0.0639702	0.670436		'PPP3R2'	0.66174	[0.265937656036871,1.64662517413475]	0.374694	0.00904491	0.465107
	'FGF22'	0.92612	[0.199770561727655,4.29341844076073]	0.921872	0.0640528	0.782569		'FGF6'	1.68025	[0.409723042890990,6.89064526133417]	0.471065	0.0113258	0.72001
	'FGF16'	2.78596e-07	[0,Inf]	0.995054	0.0688622	2435.02		'CACNG5'	1.05655	[0.423342239812746,2.63686163049356]	0.906159	0.0216999	0.466623
	'PLA2G4B'	1	[0,Inf]	1	0.0689298	Inf		'PLA2G4B'	1	[0,Inf]	1	0.0238521	Inf
	'PPP5D1'	1	[0,Inf]	1	0.0686574	Inf		'PPP5D1'	1	[0,Inf]	1	0.0237578	Inf

## Sheet: Cell Cycle
	Cell Cycle Black Cohort							Cell Cycle White Cohort
	Genes	Hazard Ratio	Confidence Intervals	P-Value	p-adj	Standard Error		Genes	Hazard Ratio	Confidence Intervals	P-Value	p-adj	Standard Error
	'YWHAQ'	0.179045	[0.0525268438689891,0.610297503801557]	0.00597319	0.000202639	0.625669		'TGFB2'	3.34964	[1.85376353709212,6.05261143906000]	6.20833e-05	3.75923e-05	0.301855
	'CCNE1'	0.217436	[0.0648596119667427,0.728931767865398]	0.0134251	0.000227722	0.617182		'ORC1'	0.343249	[0.201742985835179,0.584008553473895]	8.02923e-05	2.4309e-05	0.271153
	'CCNA1'	6.30257	[1.37276729641800,28.9359614476038]	0.0179118	0.000202551	0.777616		'ANAPC5'	0.276192	[0.142798627909772,0.534192319657706]	0.000131861	2.66145e-05	0.336561
	'MAD1L1'	3.82402	[1.20033282369693,12.1825681696374]	0.023276	0.000197408	0.591175		'CHEK1'	0.386814	[0.230597794277638,0.648858237367464]	0.000319501	4.83656e-05	0.263913
	ORC1'	0.171999	[0.0375110633748690,0.788661965669741]	0.0234777	0.000159295	0.776965		'CDC27'	0.391697	[0.234248886281607,0.654971606573626]	0.00035252	4.26911e-05	0.262298
	'TGFB2'	3.96732	[1.19048807735735,13.2211832994680]	0.0248381	0.000140438	0.614147		'MCM4'	0.422999	[0.262849535788045,0.680725316272235]	0.000393603	3.9722e-05	0.242749
	ATM'	5.73366	[1.23985303896638,26.5150835251087]	0.0254061	0.000123128	0.781306		'CDK6'	3.42896	[1.72464656871144,6.81748557697827]	0.000440733	3.81242e-05	0.35063
	'TGFB3'	5.67536	[1.22054085509882,26.3896731878560]	0.0268172	0.000113721	0.784102		'CCNE1'	0.403681	[0.242831386696485,0.671077288624162]	0.000468465	3.54578e-05	0.259316
	'CDC23'	0.0989526	[0.0127345975975310,0.768898950835292]	0.0270207	0.000101852	1.04608		'CDC6'	0.344319	[0.184297400952908,0.643284587778895]	0.000827398	5.56667e-05	0.318887
	'TFDP1'	0.237154	[0.0639964141630678,0.878832467921690]	0.0312978	0.000106177	0.668308		'MCM6'	0.388712	[0.221845684308215,0.681090049763539]	0.000959432	5.80949e-05	0.286151
	'RBL1'	0.235875	[0.0631333923621282,0.881263541449662]	0.0317169	9.78171e-05	0.672476		'CDKN2A'	2.27259	[1.36443967768850,3.78519126924690]	0.00161149	8.87072e-05	0.260294
	'TGFB1'	4.26638	[1.13507897098440,16.0359101454062]	0.031749	8.97564e-05	0.675543		'TGFB3'	2.28498	[1.34097491157541,3.89354432154215]	0.00237376	0.000119779	0.271919
	'WEE2'	3.88598	[1.11560999455457,13.5359375915932]	0.0330217	8.61731e-05	0.636721		'ANAPC1'	0.435324	[0.253788566569663,0.746712632372833]	0.00251999	0.000117376	0.275301
	'CDC20'	0.195627	[0.0426780929426028,0.896711244979425]	0.0356983	8.6504e-05	0.776798		'ESPL1'	0.476046	[0.291896926672095,0.776369901876703]	0.00293621	0.000126994	0.249548
	'CDC45'	0.112299	[0.0144775091295022,0.871075172653845]	0.0364332	8.2399e-05	1.04519		'CDKN2D'	2.49815	[1.36233728395168,4.58090268708314]	0.00308153	0.000124394	0.309361
	'CDKN2A'	3.60999	[1.08045912558928,12.0615799150696]	0.0370026	7.84565e-05	0.615469		'CDKN1B'	0.387699	[0.206194449202524,0.728974084002045]	0.00326859	0.000123698	0.322148
	'RBX1'	0.112833	[0.0145092183405578,0.877457794744315]	0.0370767	7.39892e-05	1.04649		'CCNB2'	0.491336	[0.303862511546830,0.794473159474665]	0.00375074	0.000133595	0.24518
	'GADD45B'	4.96313	[1.08024435327389,22.8028463288221]	0.0394737	7.43964e-05	0.777984		'CDC25C'	0.49114	[0.303074854564230,0.795905050736734]	0.00389164	0.000130913	0.246301
	'BUB1'	0.304141	[0.0959327002970720,0.964238726296557]	0.0431909	7.71178e-05	0.588697		'CCNB1'	0.343982	[0.163536922833729,0.723526694384056]	0.00490727	0.00015639	0.379362
	'ORC4'	0.287112	[0.0836053415609190,0.985983163157804]	0.0474317	8.04553e-05	0.629472		'TFDP2'	0.338804	[0.159195669803836,0.721049631299275]	0.00497418	0.000150597	0.38535
	'ANAPC1'	0.259473	[0.0667532880319844,1.00858363544846]	0.0514555	8.31245e-05	0.692678		'DBF4'	0.439427	[0.245776405069168,0.785658386581886]	0.00554179	0.000159792	0.296454
	'MAD2L2'	0.247831	[0.0606113756331046,1.01334305957535]	0.0521913	8.04808e-05	0.718502		'PLK1'	0.452176	[0.257654699597792,0.793555615445373]	0.00567863	0.000156295	0.286965
	'CDC27'	0.27606	[0.0740196645826846,1.02957905937712]	0.0552895	8.15513e-05	0.671575		'HDAC2'	0.350739	[0.165603642167091,0.742843917722749]	0.00621147	0.000163527	0.38288
	'CCNB1'	0.138481	[0.0177972108788431,1.07752711283861]	0.0589363	8.33082e-05	1.04678		'CDC45'	0.448202	[0.251538229974038,0.798626433838394]	0.00646978	0.000163231	0.294719
	'ANAPC10'	0.31287	[0.0936553437796913,1.04519253225860]	0.0590026	8.00659e-05	0.615392		'ABL1'	0.507913	[0.311533653406321,0.828082065763985]	0.0065992	0.000159836	0.249389
	'YWHAB'	0.294234	[0.0789456464403679,1.09662187065708]	0.0683656	8.92032e-05	0.671232		'CCNA2'	0.516617	[0.320203442387232,0.833509790586521]	0.00680603	0.000158506	0.244053
	'SKP2'	0.339961	[0.106493931875343,1.08525676380758]	0.0684783	8.6041e-05	0.592215		'GADD45B'	2.04883	[1.21422095886610,3.45713085446447]	0.00720565	0.000161597	0.266923
	'SKP2'	0.339961	[0.106493931875343,1.08525676380758]	0.0684783	8.29681e-05	0.592215		'BUB1'	0.51325	[0.315193132163124,0.835760196528804]	0.00733545	0.000158633	0.248764
	'MCM5'	0.355675	[0.112765445355307,1.12183616030897]	0.0777596	9.09646e-05	0.586075		'GADD45G'	2.21528	[1.22908857383990,3.99277020160627]	0.00813812	0.000169922	0.300564
	'CDC25A'	0.339621	[0.101697710579624,1.13417176155624]	0.079199	8.95601e-05	0.615218		'CDK4'	2.19235	[1.21615149532037,3.95215255541663]	0.00903089	0.000182277	0.300655
	'HDAC1'	0.357028	[0.112763954556464,1.13040717617761]	0.0798527	8.73865e-05	0.58802		'YWHAQ'	0.396175	[0.196123050019322,0.800287086877163]	0.00985047	0.000192406	0.358732
	'ANAPC11'	0.343402	[0.102890470319958,1.14612241650801]	0.0821744	8.7117e-05	0.614917		'CCNB3'	2.21728	[1.20859854813110,4.06778259943278]	0.0101127	0.000191355	0.309601
	'DBF4'	0.356274	[0.110454798149656,1.14916821993780]	0.0841141	8.64711e-05	0.597497		'PKMYT1'	0.535502	[0.330722992377075,0.867076637415933]	0.0110829	0.000203359	0.245879
	'WEE1'	0.261799	[0.0570875527538081,1.20058729364790]	0.0845756	8.43883e-05	0.777036		'CDK2'	0.517288	[0.309860920342795,0.863572359912433]	0.0117029	0.00020842	0.261468
	'CDK6'	2.72088	[0.862316756740906,8.58522193827722]	0.0877607	8.50645e-05	0.586269		'FZR1'	1.91716	[1.14512144465208,3.20968918116410]	0.0133088	0.000230247	0.262924
	'CCNA2'	0.320298	[0.0866059058746409,1.18457104892345]	0.0879773	8.29057e-05	0.667288		'CCND1'	0.465643	[0.254013202004603,0.853591549968232]	0.013437	0.000226007	0.309201
	'E2F2'	0.168741	[0.0217180870109494,1.31105408015169]	0.0889267	8.15355e-05	1.04603		'CDKN1C'	1.81624	[1.12873392173098,2.92250169483194]	0.0139333	0.000228022	0.24269
	'CCND1'	5.84441	[0.752851004649680,45.3704046365269]	0.0913167	8.15235e-05	1.0456		'CHEK2'	0.543432	[0.333676105444435,0.885044621266152]	0.0142563	0.000227169	0.248844
	'YWHAZ'	3.71518	[0.803699177507119,17.1738051789655]	0.092913	8.08217e-05	0.781101		'MAD1L1'	2.00606	[1.14420457611896,3.51708013006512]	0.0150881	0.000234258	0.28646
	'YWHAE'	0.174551	[0.0224907924070165,1.35468300366274]	0.0949919	8.05643e-05	1.04546		'CDC23'	0.501243	[0.286963587088258,0.875527820744903]	0.0152185	0.000230375	0.284559
	'EP300'	0.368924	[0.114214448867841,1.19166156780999]	0.0955376	7.90509e-05	0.598221		'ANAPC2'	1.83565	[1.11816242980225,3.01351128299504]	0.0163235	0.000241076	0.252913
	'CCNE2'	0.181808	[0.0232263147059393,1.42313060664570]	0.1044	8.43268e-05	1.04983		'STAG2'	2.13237	[1.13813350373449,3.99515158808944]	0.0180824	0.000260693	0.32033
	'SKP1'	0.182994	[0.0235172333851184,1.42392079555916]	0.104721	8.26194e-05	1.04679		'PRKDC'	0.534157	[0.316968578598358,0.900164335069088]	0.0185224	0.000260827	0.266269
	'ORC2'	0.387079	[0.122517613712334,1.22292526026076]	0.105853	8.16142e-05	0.586925		'TTK'	0.254466	[0.0799201611530001,0.810217950837598]	0.0205494	0.000282793	0.590887
	'SMC1A'	0.186571	[0.0240436094061401,1.44773055112374]	0.10826	8.16153e-05	1.04538		'MCM3'	0.568023	[0.351555651312704,0.917777522188728]	0.0208604	0.000280694	0.244793
	'CUL1'	0.330782	[0.0847784839718300,1.29061758139086]	0.111226	8.20282e-05	0.694601		'E2F5'	0.558454	[0.340634023636814,0.915561370070870]	0.0209017	0.000275135	0.252227
	'PLK1'	0.392722	[0.124207078033321,1.24172427557682]	0.111525	8.04989e-05	0.587323		'E2F2'	0.568463	[0.350861492779690,0.921017941869144]	0.0217797	0.000280593	0.246196
	'CDC25C'	0.350095	[0.0943215604908454,1.29945337883131]	0.116757	8.252e-05	0.66913		'YWHAG'	1.91064	[1.09695306996990,3.32788113530043]	0.0222043	0.000280104	0.283112
	'CDKN2D'	2.621	[0.783720051622268,8.76541782235654]	0.117737	8.1514e-05	0.615948		'MCM5'	0.538544	[0.316357875915227,0.916775950698578]	0.0225998	0.000279276	0.271426
	'STAG2'	2.50649	[0.792166984957951,7.93077480728756]	0.117921	8.00088e-05	0.587687		'TP53'	0.535496	[0.312065063995107,0.918899287959183]	0.0233903	0.000283262	0.275501
	'MYC'	2.59839	[0.778689057604506,8.67051230584647]	0.12039	8.00821e-05	0.614814		'PCNA'	0.264454	[0.0829918403736755,0.842682511974654]	0.0244821	0.000290671	0.591288
	'SMAD3'	0.413835	[0.130643460763499,1.31089418699599]	0.133662	8.7201e-05	0.588263		'E2F4'	0.463089	[0.235778849145945,0.909543345223011]	0.0253978	0.000295744	0.3444
	'CDKN1A'	0.40188	[0.120715863853593,1.33791419245252]	0.137388	8.79403e-05	0.613629		'PTTG1'	0.510247	[0.282735282641220,0.920831537995034]	0.0254951	0.000291276	0.301216
	'MDM2'	0.40277	[0.120161965215059,1.35004103775656]	0.140579	8.83165e-05	0.617105		'SMC1B'	2.22984	[1.10295569358612,4.50805771676330]	0.025559	0.000286598	0.359151
	'SMAD4'	2.35716	[0.752832898098923,7.38036886844254]	0.140898	8.69077e-05	0.582331		'CDC25A'	0.579177	[0.357963311347056,0.937095993440847]	0.0261052	0.000287401	0.245499
	'TTK'	0.412798	[0.127076147490165,1.34094457346647]	0.141036	8.54394e-05	0.601108		'MCM2'	0.585164	[0.363399918853425,0.942260363089403]	0.0274757	0.000297088	0.243056
	'RAD21'	2.37718	[0.750191762163038,7.53271671977389]	0.141144	8.40047e-05	0.588439		'CDC20'	0.205719	[0.0502202588538440,0.842692563942724]	0.0279563	0.000296981	0.719435
	'E2F4'	2.45591	[0.735046945579041,8.20556576755458]	0.144329	8.44193e-05	0.615468		'SMAD2'	0.588726	[0.364313559907978,0.951373948158554]	0.0304974	0.00031839	0.24487
	'CCND3'	0.323335	[0.0705938107393148,1.48094768699575]	0.145883	8.38821e-05	0.776402		'ANAPC4'	0.552417	[0.320903171959752,0.950955509466275]	0.0322367	0.000330843	0.277124
	'CCNH'	3.11611	[0.661745774289465,14.6734985189660]	0.15051	8.51002e-05	0.79054		'ORC2'	0.450198	[0.214164439528041,0.946367831278677]	0.0352543	0.000355782	0.379053
	'MCM6'	0.432765	[0.138053375166712,1.35661433030818]	0.150775	8.38524e-05	0.582935		'CDC7'	0.573968	[0.339586012281990,0.970120617383520]	0.0381459	0.000378653	0.267779
	'CDKN2B'	2.56747	[0.691025912388648,9.53930268017150]	0.159102	8.70566e-05	0.669642		'MDM2'	0.563996	[0.325031100252747,0.978650320741319]	0.0416752	0.000407014	0.281187
	'FZR1'	0.336073	[0.0730148094197814,1.54687574321756]	0.161531	8.69827e-05	0.778911		'CDK1'	0.231517	[0.0565067499403819,0.948560147266363]	0.0420127	0.000403797	0.719537
	'GSK3B'	2.23777	[0.718306240899496,6.97145032100164]	0.164735	8.73215e-05	0.579766		'SMAD4'	0.591953	[0.355992060406004,0.984315571511618]	0.0432868	0.000409543	0.259449
	'YWHAH'	0.339678	[0.0739109560408997,1.56108502745614]	0.165251	8.62474e-05	0.778131		'RB1'	0.513612	[0.268981837174899,0.980724253971148]	0.0434894	0.000405129	0.330012
	'ATR'	2.25304	[0.711871214359223,7.13079748666493]	0.167021	8.58506e-05	0.587827		'CCND3'	1.69556	[1.01534513250477,2.83147106006997]	0.0435696	0.000399727	0.261624
	'CHEK1'	0.447357	[0.141357291992515,1.41576137367698]	0.171151	8.66602e-05	0.587789		'GADD45A'	1.62563	[1.00915974519301,2.61867649477117]	0.0457726	0.000413671	0.243253
	'CDC6'	0.432755	[0.130106035508885,1.43941463130294]	0.171945	8.5782e-05	0.613174		CCND2'	0.597896	[0.360727398442091,0.990995572602663]	0.0460335	0.00040991	0.257803
	'PRKDC'	2.30093	[0.689435802127440,7.67911758675630]	0.17535	8.62133e-05	0.614894		'SKP2'	0.474019	[0.224187766834744,1.00225622287605]	0.0506893	0.000444827	0.382022
	'CDC16'	0.404321	[0.109091610100064,1.49851547887967]	0.175468	8.50387e-05	0.668378		'SKP2'	0.474019	[0.224187766834744,1.00225622287605]	0.0506893	0.000438472	0.382022
	'ORC3'	2.29451	[0.685804921882659,7.67676947639281]	0.177695	8.49049e-05	0.616163		'WEE1'	0.579879	[0.334561660543537,1.00507533989049]	0.0521421	0.000444686	0.280611
	'CCNB3'	0.443382	[0.132966233916214,1.47847637933125]	0.185621	8.74601e-05	0.614457		'RBL1'	0.518776	[0.265052982270103,1.01537676717499]	0.0554336	0.000466191	0.342624
	'SMC3'	2.15977	[0.673313069497535,6.92782480271865]	0.195374	9.07945e-05	0.594666		'STAG1'	0.612946	[0.371135846871523,1.01230623877581]	0.0558483	0.000463245	0.255974
	'SMC1B'	2.71343	[0.590003277999223,12.4790668574020]	0.199758	9.15773e-05	0.77849		'ANAPC10'	1.9802	[0.980602190939710,3.99875110998697]	0.056732	0.000464216	0.358564
	'PTTG1'	0.469041	[0.147037179578903,1.49621535133208]	0.200835	9.08438e-05	0.591839		'CCNH'	0.441875	[0.190413253793223,1.02542140089190]	0.0572297	0.000462045	0.429506
	'ANAPC5'	2.08649	[0.665491128384702,6.54168642453075]	0.207124	9.24558e-05	0.583017		'SMC1A'	0.555747	[0.302990584280588,1.01935565899134]	0.0576884	0.00045962	0.309496
	'CDC7'	0.430491	[0.116009165714172,1.59747884462400]	0.207735	9.15238e-05	0.669008		'CDKN2C'	1.72795	[0.972609722341363,3.06989520409819]	0.0621416	0.000488669	0.293218
	'CDC25B'	2.06461	[0.651351314960887,6.54425533938378]	0.218082	9.48507e-05	0.588595		'ORC3'	0.45317	[0.195846994269912,1.04858716931129]	0.0644351	0.000500209	0.428027
	'ABL1'	2.05071	[0.647515715046994,6.49470164713478]	0.22206	9.53586e-05	0.588163		'SMC3'	0.516313	[0.255606800073501,1.04292546338039]	0.0653537	0.000500918	0.35871
	'CCNB2'	2.24969	[0.606159007616128,8.34947610921084]	0.225591	9.5664e-05	0.669085		'MYC'	0.63065	[0.384091700888665,1.03548105304784]	0.0684267	0.000517916	0.252995
	'YWHAG'	2.52493	[0.549718763009605,11.5973704050583]	0.23375	9.79e-05	0.777838		'ZBTB17'	1.57687	[0.965463729662896,2.57546580169071]	0.0688227	0.000514482	0.2503
	'TP53'	0.485009	[0.145120637037473,1.62095614602638]	0.239838	9.9225e-05	0.615614		'HDAC1'	0.539952	[0.275434743161337,1.05850034432784]	0.0727403	0.000537137	0.343433
	'CDK7'	2.49562	[0.541414778812818,11.5034182595908]	0.24079	9.84183e-05	0.779646		'TGFB1'	1.88878	[0.933797468084454,3.82039177729376]	0.0768244	0.00056046	0.3594
	'ANAPC4'	2.00567	[0.624958658151020,6.43675232586106]	0.242056	9.77582e-05	0.594922		'CDC25B'	1.6762	[0.943444713209941,2.97806292678530]	0.0781595	0.000563412	0.293237
	'MCM2'	2.17361	[0.584363103172180,8.08504446057337]	0.246693	9.84587e-05	0.670217		'ANAPC13'	2.24225	[0.900736970297832,5.58175698722702]	0.082682	0.000589001	0.465318
	'CDKN1C'	0.461142	[0.124408311016611,1.70930413155572]	0.246864	9.73813e-05	0.668437		'EP300'	0.657009	[0.404993599126972,1.06584617801964]	0.0888174	0.00062535	0.24685
	'ORC5'	0.457284	[0.121266843705463,1.72436498859074]	0.247917	9.66727e-05	0.677199		'CDK7'	0.660393	[0.408552133171845,1.06747271730343]	0.0903599	0.000628898	0.245008
	'HDAC2'	0.459512	[0.122751486971484,1.72014886105555]	0.248253	9.57035e-05	0.67347		'SMAD3'	1.96606	[0.893266799802055,4.32724293200441]	0.0930395	0.000640189	0.4025
	'GADD45G'	1.95386	[0.615248205123809,6.20491700742202]	0.255909	9.75465e-05	0.589559		'RBL2'	1.62555	[0.916905176111934,2.88188101729922]	0.0963023	0.000655195	0.292141
	'CDKN2C'	0.415406	[0.0908912296481990,1.89855259327418]	0.257169	9.69378e-05	0.775302		'YWHAE'	0.647572	[0.386664862553428,1.08453043769082]	0.0986221	0.000663522	0.263098
	'E2F5'	2.4167	[0.524382279881409,11.1377853456036]	0.257666	9.60576e-05	0.779561		'MAD2L2'	1.54083	[0.920774507136388,2.57843083269393]	0.0998087	0.000664126	0.262684
	'RB1'	0.515278	[0.163201386395377,1.62689332734562]	0.258333	9.52595e-05	0.586593		'SKP1'	0.666647	[0.408282832783658,1.08850471924885]	0.10502	0.000691208	0.250153
	'MCM4'	0.539122	[0.170548043857483,1.70422364767484]	0.292742	0.000106787	0.587206		'PTTG2'	0.645192	[0.378696569426592,1.09922603372585]	0.106966	0.000696443	0.271843
	'GADD45A'	0.543169	[0.169369530496027,1.74194790280620]	0.304642	0.000109946	0.59456		'BUB3'	0.542635	[0.256683002860037,1.14714355655078]	0.10947	0.000705164	0.381936
	'ANAPC7'	1.85252	[0.554568802535682,6.18829161600452]	0.31638	0.00011298	0.615363		'ATM'	3.13608	[0.767757655472634,12.8100009097942]	0.111404	0.00071007	0.717987
	'CDK1'	0.459928	[0.100297289539003,2.10907185381657]	0.317511	0.000112203	0.777006		'TFDP1'	0.567063	[0.280638339374779,1.14581954494396]	0.113945	0.000718699	0.35888
	'SMAD2'	0.563975	[0.179541892791692,1.77154899304252]	0.326709	0.000114263	0.58398		'MCM7'	0.68149	[0.423472506804269,1.09671400245709]	0.114176	0.000712731	0.242751
	'E2F3'	1.77455	[0.558903144892764,5.63427561209946]	0.330546	0.000114425	0.589451		'ATR'	0.685174	[0.424488604240757,1.10594898799630]	0.121682	0.000751839	0.244279
	'PTTG2'	0.563671	[0.175104632607151,1.81448740962683]	0.33649	0.000115306	0.596473		'CCNA1'	1.55123	[0.884713121118673,2.71989220576305]	0.12541	0.000767044	0.286501
	'ANAPC13'	0.571316	[0.178381332815468,1.82979891294755]	0.345873	0.000117336	0.593887		'YWHAB'	1.45079	[0.893702934214687,2.35513858880429]	0.132231	0.000800678	0.247189
	'E2F1'	0.532133	[0.143317299949057,1.97579757667580]	0.345904	0.000116185	0.669303		'RBX1'	1.47538	[0.886907897423127,2.45429821496953]	0.134186	0.000804469	0.259657
	'ORC6'	0.562229	[0.168375801859679,1.87735378802113]	0.349224	0.00011615	0.615158		'SFN'	0.601752	[0.307514727286583,1.17752231443569]	0.138101	0.000819825	0.342511
	'TFDP2'	1.71437	[0.552508573498013,5.31949894321267]	0.350791	0.000115539	0.577721		'ORC4'	0.699185	[0.434175559689666,1.12594768861111]	0.141015	0.000828995	0.243095
	'SFN'	0.544173	[0.146756079514363,2.01779598658889]	0.362787	0.000118341	0.66862		'E2F3'	1.42598	[0.884718643482575,2.29838981194551]	0.145097	0.000844789	0.243544
	'CDKN1B'	0.588139	[0.186192644392197,1.85779120123825]	0.365723	0.000118163	0.586827		'CDKN1A'	1.87123	[0.804390504557173,4.35299826740680]	0.145761	0.000840572	0.430749
	'MCM7'	1.66142	[0.533454535650417,5.17444247381997]	0.381098	0.000121968	0.579621		'CUL1'	1.68018	[0.829605716724714,3.40282350879785]	0.149535	0.000854203	0.360054
	'ZBTB17'	0.603577	[0.190978593873421,1.90756884142635]	0.38981	0.000123591	0.587098		'ORC5'	1.6387	[0.834517503336029,3.21783668528887]	0.151411	0.000856837	0.344288
	'ANAPC2'	0.562611	[0.151455765816424,2.08992530484363]	0.390313	0.000122604	0.669538		'E2F1'	0.713503	[0.439875138455887,1.15734413237737]	0.171353	0.000960706	0.246784
	'BUB3'	1.74078	[0.466809373382262,6.49151555916143]	0.40909	0.000127324	0.671513		'ANAPC7'	1.38616	[0.857947409659446,2.23957908159102]	0.182185	0.00101207	0.244771
	'CHEK2'	0.602595	[0.180088937187727,2.01634065262013]	0.411099	0.000126786	0.616222		'ORC6'	1.5683	[0.800903370993149,3.07099215896755]	0.189364	0.00104238	0.342861
	'PKMYT1'	0.581207	[0.156975544115428,2.15193666958861]	0.416498	0.000127294	0.667866		'CCNE2'	0.698602	[0.406493285064108,1.20062298420965]	0.194214	0.00105945	0.276283
	'RBL2'	0.609505	[0.182541027046547,2.03514040054583]	0.420894	0.000127488	0.615139		'YWHAZ'	0.627811	[0.310604602237374,1.26896420381503]	0.194782	0.00105306	0.35904
	'MCM3'	0.58993	[0.158894120388723,2.19024863201247]	0.430376	0.000129207	0.669268		'RAD21'	0.602856	[0.275259698267825,1.32033444202296]	0.20578	0.00110268	0.399981
	'ESPL1'	0.636136	[0.201314659527281,2.01013093852627]	0.440952	0.000131221	0.587012		'YWHAH'	0.747013	[0.460703720064211,1.21125379300807]	0.236891	0.00125825	0.246596
	'CDK2'	1.8209	[0.394059622837299,8.41417882303239]	0.442797	0.000130624	0.780911		'GSK3B'	0.742731	[0.453395067200349,1.21670652180044]	0.237569	0.00125088	0.251821
	'CDK4'	0.660422	[0.211793744456134,2.05934961431565]	0.474603	0.0001388	0.580238		'CDKN2B'	1.32428	[0.811231244183615,2.16181302358316]	0.261302	0.00136398	0.250038
	'PCNA'	0.655533	[0.205506077538814,2.09104851468900]	0.475493	0.000137872	0.591823		'CDC16'	1.32903	[0.788600112101523,2.23980141318752]	0.285451	0.0014773	0.266297
	'CCND2'	0.70311	[0.226214069021727,2.18538217642092]	0.54266	0.000156014	0.578588		'WEE2'	1.579	[0.680149648003888,3.66571247365077]	0.287774	0.0014767	0.42971
	'STAG1'	1.39892	[0.438753168726477,4.46032972949837]	0.570405	0.000162612	0.591592		'ANAPC11'	1.38313	[0.740418121860253,2.58372278617678]	0.308995	0.00157227	0.318819

## Sheet: Apoptosis
	Apoptosis Black Cohort							Apoptosis White Cohort
	Genes	Hazard Ratio	Confidence Intervals	P-Value	p-adj	Standard Error		Genes	Hazard Ratio	Confidence Intervals	P-Value	p-adj	Standard Error
	'CASP6'	0.0816822	[0.0178033306809739,0.374760070913509]	0.00126983	0.00138472	0.777271		IKBKG'	3.29966	[2.02515441005423,5.37624377905657]	1.6418e-06	7.82273e-07	0.249067
	'DFFA'	0.0979388	[0.0205894722486589,0.465869238335214]	0.00350056	0.00190864	0.795695		'TRAF1'	2.72785	[1.48844487834111,4.99929465034794]	0.00116688	0.000277992	0.309073
	'BCL2L2'	6.02674	[1.78089188903098,20.3952026049194]	0.00387876	0.0014099	0.621986		'CDKN2A'	2.27259	[1.36443967768850,3.78519126924690]	0.00161149	0.000255944	0.260294
	'TP73'	0.199816	[0.0585868646375036,0.681488372691829]	0.0100932	0.0027516	0.625961		'BOK'	2.56498	[1.42097034477286,4.63001330470967]	0.00177227	0.000211109	0.301332
	'CASP9'	0.210676	[0.0627847617955692,0.706929473397512]	0.0116851	0.00254846	0.617658		'XIAP'	2.38464	[1.38049297999978,4.11917227558363]	0.001832	0.00017458	0.278881
	'BIRC5'	0.186903	[0.0502720819437676,0.694875940303389]	0.0123027	0.00223597	0.66997		'TRADD'	2.68422	[1.43383779687939,5.02499067604492]	0.00202592	0.000160883	0.319916
	'APAF1'	0.142514	[0.0309964345012643,0.655246721650355]	0.0123102	0.00191771	0.778352		'IRF7'	2.12477	[1.31379022225124,3.43634235817038]	0.00212146	0.000144403	0.245278
	'CASP3'	0.213819	[0.0637560818002279,0.717087458760206]	0.0124664	0.0016993	0.617381		'TRAF2'	2.22638	[1.30782474995725,3.79009790469889]	0.00319125	0.000190068	0.271435
	'MAPK10'	5.23208	[1.41016232018583,19.4124447843961]	0.013368	0.00161972	0.668931		'IRF2'	2.05164	[1.26086822075814,3.33835436539706]	0.0038131	0.000201871	0.248387
	'IRF5'	4.51517	[1.34352319363223,15.1741348411488]	0.01479	0.00161281	0.618443		'NFKBIE'	2.04699	[1.25861017947137,3.32920720103157]	0.00389043	0.000185368	0.248144
	'PIK3R1'	0.25698	[0.0808813226100265,0.816486232820417]	0.0212366	0.00210528	0.589803		'TNFRSF10B'	3.13326	[1.40784817134395,6.97329250307138]	0.00514138	0.000222702	0.40817
	'DFFB'	0.0942333	[0.0121593202526464,0.730296806370285]	0.0237688	0.00215994	1.04473		'CASP2'	2.18984	[1.26245556032603,3.79846822165435]	0.00528097	0.000209686	0.281005
	'RELA'	4.00788	[1.20263903080622,13.3565565053104]	0.0237938	0.00199589	0.614155		'FADD'	0.450022	[0.255858995891987,0.791530285096462]	0.0055801	0.00020452	0.288097
	'IRF1'	0.23584	[0.0636294035531948,0.874135023276289]	0.0306756	0.00238936	0.668408		'CASP6'	0.503848	[0.308620078724968,0.822572916844518]	0.00612501	0.000208457	0.250083
	'NFKB1'	0.27976	[0.0881102237228490,0.888270471118674]	0.0306957	0.00223153	0.589461		'IGF1'	2.53239	[1.28333901188666,4.99711644736848]	0.00737616	0.000234302	0.346785
	'JUN'	0.109299	[0.0140869477053259,0.848034390783850]	0.0342016	0.002331	1.04532		'BAK1'	0.426843	[0.228408846225558,0.797670297315151]	0.00761664	0.00022682	0.31902
	'CDKN2A'	3.60999	[1.08045912558928,12.0615799150696]	0.0370026	0.00237356	0.615469		'BAD'	1.87419	[1.16362196339489,3.01867185605886]	0.00979054	0.000274407	0.243184
	'AKT1'	3.80422	[1.02828121114652,14.0740313262209]	0.045308	0.00274485	0.66746		'HELLS'	0.507067	[0.298318810766004,0.861887375233359]	0.012102	0.000320349	0.270654
	'IRF2'	0.305755	[0.0917739550412127,1.01865594990681]	0.0536197	0.00307742	0.614008		'IRF6'	0.474401	[0.263386591850384,0.854472751914355]	0.012997	0.000325932	0.30022
	'TNFRSF10B'	0.134302	[0.0173189735117702,1.04145981371597]	0.0547156	0.00298331	1.04504		'TP63'	2.4109	[1.18763584547601,4.89412432612963]	0.0148492	0.000353761	0.361243
	'CASP4'	3.25332	[0.975065271567060,10.8547510710961]	0.0549938	0.00285569	0.614759		'BIRC5'	0.436839	[0.221356182260650,0.862085711504846]	0.0169461	0.000384493	0.346832
	'IGF1R'	4.26308	[0.931001353871364,19.5207587728695]	0.061776	0.00306206	0.776269		'TNFRSF1B'	1.80683	[1.10526119697283,2.95373195833965]	0.0183188	0.000396746	0.250762
	'TRAF1'	2.9595	[0.935544006204910,9.36209528489882]	0.0648042	0.0030725	0.587576		'IKBKB'	2.11117	[1.12732100994157,3.95364148324301]	0.019575	0.00040552	0.3201
	'FAS'	0.326484	[0.0981377926952974,1.08614126569594]	0.0679617	0.00308794	0.613269		'AKT1'	0.392873	[0.178694956712775,0.863757156827892]	0.0201046	0.000399137	0.401942
	'CASP2'	2.82069	[0.892684491067388,8.91275867436247]	0.0772947	0.00337152	0.586991		'TNFRSF21'	0.415529	[0.197632564025581,0.873663406333350]	0.0205466	0.000391595	0.379154
	'CASP8'	0.340448	[0.102160628532544,1.13453410914594]	0.0793494	0.00332803	0.614141		'CASP1'	0.453908	[0.231651632029701,0.889405681094000]	0.0213632	0.000391499	0.343194
	'CYCS'	0.162605	[0.0209538855062606,1.26184248949375]	0.0822938	0.00332368	1.04541		'TP53'	0.535496	[0.312065063995107,0.918899287959183]	0.0233903	0.000412771	0.275501
	'TNFRSF1B'	0.349543	[0.106185035872536,1.15063569549646]	0.083778	0.00326279	0.607879		'CYCS'	1.82938	[1.06636689359584,3.13833475661912]	0.028282	0.000481271	0.275366
	'IRF7'	3.16023	[0.852773265429009,11.7112791888387]	0.0851241	0.00320089	0.66832		'APAF1'	0.562227	[0.335729316750593,0.941528281960657]	0.0285941	0.000469803	0.263061
	'NFKBIB'	0.337315	[0.0978900973977140,1.16234048515030]	0.0851291	0.00309438	0.631211		'IRF3'	1.75545	[1.05931489920250,2.90905634168408]	0.0289918	0.00046046	0.257706
	'LTA'	0.347221	[0.101446014233947,1.18844174832002]	0.0919902	0.00323591	0.627773		'BAX'	0.49796	[0.265383912880313,0.934359099486724]	0.0298973	0.000459524	0.321093
	'GZMB'	0.276617	[0.0603539709160668,1.26780776753326]	0.0980248	0.00334043	0.776739		'LTA'	1.94754	[1.06177530563807,3.57225374744375]	0.0312659	0.000465541	0.309504
	'BCL2L11'	2.99664	[0.803051817112373,11.1821337244706]	0.102357	0.00338235	0.67185		'FASLG'	2.02797	[1.05755534273264,3.88883076317017]	0.0332988	0.000480786	0.332181
	'TNFRSF21'	3.46869	[0.757126276668959,15.8913876919044]	0.10922	0.00350301	0.776531		'RELA'	1.76292	[1.04450064702039,2.97546933834030]	0.0337511	0.000472985	0.267057
	'CASP7'	0.190431	[0.0245594450172581,1.47657793443277]	0.1125	0.00350512	1.045		'FAS'	0.57663	[0.345739954920301,0.961711893453801]	0.0348934	0.000475021	0.260977
	'IGF1'	2.87598	[0.760934909716346,10.8698790227629]	0.119409	0.00361703	0.678368		'MDM2'	0.563996	[0.325031100252747,0.978650320741319]	0.0416752	0.000551585	0.281187
	'MYC'	2.59839	[0.778689057604506,8.67051230584647]	0.12039	0.00354817	0.614814		'TNFSF10'	0.448364	[0.204838613631150,0.981409271673058]	0.0447549	0.000576337	0.399685
	'PMAIP1'	0.407345	[0.128393779849984,1.29235321602961]	0.127354	0.00365464	0.589061		'CASP4'	2.3636	[1.01704156113815,5.49299932145318]	0.0455786	0.000571499	0.430249
	'FASLG'	0.420086	[0.134315822089335,1.31385766212831]	0.136015	0.00380311	0.581768		'TRAF3'	0.582382	[0.342356274516562,0.990688178805838]	0.0460959	0.000563164	0.271058
	'TRAF2'	0.313748	[0.0683132294157283,1.44097439093365]	0.136141	0.00371147	0.777799		'BCL2L1'	1.64601	[1.00856120983231,2.68634688387225]	0.0461399	0.00054961	0.249913
	'CHUK'	2.39973	[0.758460649421436,7.59259294250512]	0.136342	0.00362629	0.587663		'MAPK10'	1.92501	[1.00497091983868,3.68734120837308]	0.0482735	0.000561	0.331619
	'MDM2'	0.40277	[0.120161965215059,1.35004103775656]	0.140579	0.00364994	0.617105		'IGF2'	1.65825	[1.00225988706015,2.74357731993954]	0.0489775	0.00055563	0.256889
	'MCL1'	0.434152	[0.138897808716030,1.35702304563335]	0.151301	0.00383699	0.581457		'RIPK1'	0.618241	[0.381159715065695,1.00278572470311]	0.0513281	0.000568754	0.246765
	'HELLS'	0.417666	[0.124517483226704,1.40096907495093]	0.157375	0.0039003	0.617468		'CHUK'	0.61706	[0.376568679931953,1.01113804751210]	0.0553599	0.000599488	0.251972
	'BCL2'	0.390723	[0.105594699418651,1.44575782221791]	0.159197	0.00385779	0.667546		'BIRC2'	0.621907	[0.380809945480445,1.01564755258405]	0.0577018	0.000610963	0.25025
	'FADD'	2.37067	[0.707533329709489,7.94321308357873]	0.161757	0.0038346	0.61691		'DIABLO'	1.95521	[0.966501173628550,3.95534312580063]	0.0621513	0.000643769	0.359475
	'BCL2L1'	2.33535	[0.702292055327978,7.76577389419720]	0.166505	0.00386318	0.613044		'CASP8'	0.450554	[0.194517607458103,1.04360265618412]	0.0628274	0.000636926	0.428549
	'BAX'	0.344194	[0.0747082535281189,1.58576530192784]	0.171177	0.00388886	0.779396		'IRF1'	0.639215	[0.396056049152683,1.03166224230972]	0.0668967	0.00066405	0.244227
	'DIABLO'	0.436167	[0.130613753087611,1.45652217395212]	0.177425	0.00394852	0.615194		'MCL1'	1.56982	[0.967916416002478,2.54602625243507]	0.0675754	0.000657098	0.24672
	'TNF'	0.356087	[0.0777776931523726,1.63025991124998]	0.18341	0.00400008	0.776184		'MYC'	0.63065	[0.384091700888665,1.03548105304784]	0.0684267	0.000652068	0.252995
	'BID'	0.461654	[0.145720305873505,1.46255556698085]	0.188917	0.00403941	0.588329		'CASP3'	0.341991	[0.107394653871541,1.08904681382913]	0.0694236	0.000648597	0.590956
	'TNFRSF25'	2.69619	[0.587210021940333,12.3796637916778]	0.202162	0.00423947	0.77766		'NFKB1'	0.554522	[0.290191423686913,1.05962775592755]	0.0743101	0.000680898	0.330391
	'MAP2K4'	0.430914	[0.116389114686815,1.59539995539486]	0.207472	0.00426875	0.667842		'DFFA'	0.628181	[0.375253988590381,1.05158536310150]	0.0769515	0.000691797	0.26287
	'SCAF11'	2.32492	[0.624987199490754,8.64855954081620]	0.208123	0.00420284	0.670259		'TNFRSF25'	1.59602	[0.945157193278083,2.69507680860354]	0.0802929	0.000708469	0.267304
	'PRF1'	0.475242	[0.146300966171475,1.54376912959532]	0.215859	0.00427981	0.601101		'BBC3'	1.71603	[0.936708701327722,3.14373636831517]	0.0804086	0.000696591	0.308876
	'IRF4'	0.486881	[0.155403854287279,1.52539825789808]	0.216725	0.00422025	0.582649		'IRF4'	2.8275	[0.881225707315927,9.07231925890074]	0.0805633	0.000685468	0.594814
	'IRF6'	2.00293	[0.643480182313042,6.23443044446176]	0.230527	0.00441025	0.579324		'PIK3R1'	1.5594	[0.941168332490396,2.58372590344569]	0.0845924	0.000707122	0.257619
	'XIAP'	0.39472	[0.0862737479791348,1.80592307916890]	0.230857	0.00434041	0.775842		'CASP7'	0.587868	[0.321042594996482,1.07645769086613]	0.0851988	0.000699912	0.308637
	'BNIP3L'	0.496378	[0.156366037922493,1.57573272000996]	0.234658	0.0043371	0.589356		'JUN'	0.479962	[0.207176351618796,1.11191943542607]	0.0868042	0.000701013	0.428641
	'TP53'	0.485009	[0.145120637037473,1.62095614602638]	0.239838	0.00435897	0.615614		'BNIP3L'	0.544182	[0.269412185035865,1.09918669991875]	0.08982	0.000713279	0.358695
	'IKBKG'	0.453204	[0.118980667916558,1.72627841934934]	0.246107	0.00439958	0.682337		'TP73'	1.98198	[0.898285382105124,4.37306492677536]	0.0902031	0.000704578	0.403758
	'BOK'	0.473088	[0.127845078913622,1.75065215914866]	0.262215	0.00461193	0.667583		'TNFRSF1A'	1.72568	[0.917597632760772,3.24539097842208]	0.0904287	0.000694948	0.322253
	'BBC3'	0.519859	[0.163113420908856,1.65684205894720]	0.268633	0.00464981	0.591383		'BCL2L2'	0.660274	[0.406444598060703,1.07262296223123]	0.0935812	0.00070776	0.247555
	'CRADD'	0.528242	[0.169402115821708,1.64720353015027]	0.271384	0.00462402	0.580245		'GZMB'	0.550251	[0.272567942998732,1.11082871562855]	0.0955653	0.000711472	0.358412
	'IGF2'	1.84985	[0.580855374053445,5.89121592614568]	0.297974	0.00499898	0.590999		'CASP10'	1.85667	[0.886787045591624,3.88733104241489]	0.100734	0.000738414	0.377008
	'NFKBIE'	1.80475	[0.579734772395538,5.61830737910461]	0.308184	0.00509193	0.579392		'TNF'	1.55317	[0.910808184015449,2.64855935575892]	0.105896	0.000764491	0.272306
	'IRF3'	0.511781	[0.137879958593570,1.89961839982161]	0.31679	0.005156	0.669139		'CASP9'	1.82561	[0.871351334631118,3.82491946879989]	0.110697	0.000787223	0.377359
	'TP63'	0.568472	[0.183013355345442,1.76577382108739]	0.328704	0.00527124	0.578262		'MAP3K1'	1.46668	[0.909554166344609,2.36507229846205]	0.116155	0.000813893	0.243778
	'CASP1'	1.81036	[0.541700609053750,6.05018338104218]	0.334972	0.00529391	0.615594		'IGF1R'	2.07838	[0.834300619850542,5.17759283775267]	0.116187	0.000802316	0.465689
	'NFKBIA'	2.03736	[0.442119677579817,9.38852978309103]	0.361264	0.00562786	0.779506		'CRADD'	0.686576	[0.426085560464363,1.10631777106098]	0.12237	0.00083294	0.243406
	'TRADD'	1.8357	[0.493904533063148,6.82276595118798]	0.364483	0.00559804	0.669816		'MAP2K4'	0.684077	[0.422481212370928,1.10764887283077]	0.122543	0.000822368	0.24588
	'TNFSF10'	0.579359	[0.176426343360489,1.90253299409156]	0.368248	0.0055773	0.606642		'BIRC3'	1.53509	[0.885690834589376,2.66064727382685]	0.126661	0.0008382	0.280601
	'TRAF3'	2.00864	[0.429717631591895,9.38908154056002]	0.375361	0.00560716	0.786779		'CFLAR'	0.653342	[0.376054429793808,1.13508944742781]	0.130946	0.000854689	0.28182
	'BAD'	0.555214	[0.149420357129424,2.06305502759797]	0.379607	0.00559396	0.669689		'IRF5'	2.17418	[0.789860398530538,5.98470201706975]	0.132744	0.000854712	0.516609
	'BIRC3'	0.600185	[0.189013512370221,1.90580243267148]	0.386481	0.00561931	0.5895		'BID'	0.693819	[0.430230739586146,1.11890054973511]	0.133815	0.000850122	0.243821
	'MAP3K1'	0.560566	[0.150799398162133,2.08378644917911]	0.387572	0.00556103	0.669896		'BCL2'	0.692694	[0.427877929969876,1.12140644805796]	0.135223	0.000847767	0.245791
	'TNFRSF1A'	1.64827	[0.494058216210987,5.49896595511685]	0.416246	0.00589489	0.61471		'DFFB'	1.58055	[0.846483101173378,2.95119078367975]	0.150756	0.000932869	0.31859
	'BIRC2'	1.59217	[0.511704671771732,4.95401413297687]	0.421924	0.0058987	0.579134		'NFKBIA'	1.40304	[0.868780388135626,2.26583752151397]	0.166118	0.00101475	0.244543
	'CFLAR'	0.623919	[0.195895314840715,1.98715473094351]	0.424787	0.00586355	0.59104		'NFKBIB'	0.720882	[0.446850280374644,1.16296340501200]	0.17983	0.00108461	0.244006
	'IKBKB'	1.57431	[0.505112982930147,4.90670506666541]	0.433952	0.00591518	0.579994		'SCAF11'	0.625409	[0.298804017901277,1.30900572198006]	0.212959	0.00126837	0.376846
	'CASP10'	1.49937	[0.460708680596231,4.87965234056301]	0.501097	0.00674611	0.602057		'BCL2L11'	0.709832	[0.409137507681885,1.23152175621470]	0.222773	0.00131044	0.281111
	'BAK1'	0.694389	[0.208612863536760,2.31134132703357]	0.55221	0.00734357	0.613547		'PRF1'	1.41722	[0.807605084600553,2.48698956288713]	0.224261	0.0013031	0.286927
	'HRK'	1.40806	[0.379740971573279,5.22104175356257]	0.608771	0.0079982	0.668613		'PMAIP1'	1.70456	[0.619589920579601,4.68940612961844]	0.30166	0.00173172	0.516327
	'RIPK1'	0.744013	[0.238155182386587,2.32434975449395]	0.61091	0.00793075	0.581192		'HRK'	0.63501	[0.255241064181233,1.57983297134272]	0.32879	0.00186499	0.465017

## Sheet: Notch
	Notch Black Cohort							Notch White Cohort
	Genes	Hazard Ratio	Confidence Intervals	P-Value	p-adj	Standard Error		Genes	Hazard Ratio	Confidence Intervals	P-Value	p-adj	Standard Error
	'NOTCH3'	10.086	[2.19834203661230,46.2749111188033]	0.00294497	0.00137772	0.77727		'DTX1'	5.98342	[3.19375791566645,11.2097895260185]	2.33287e-08	3.83129e-09	0.320303
	'JAG2'	8.58511	[1.86433085020142,39.5338289413003]	0.00578957	0.00135424	0.779147		'DLL1'	2.98137	[1.59024750911896,5.58940705691401]	0.000657592	5.39985e-05	0.320659
	'HES1'	0.239469	[0.0718032942856323,0.798645903613743]	0.0200258	0.00312283	0.614538		'DVL3'	2.85574	[1.54906796617988,5.26460274686326]	0.000772744	4.23028e-05	0.31208
	'NOTCH4'	5.64351	[1.23111095833392,25.8703095534434]	0.025904	0.00302962	0.776831		'NUMBL'	2.25614	[1.37788146196919,3.69420195005577]	0.00122024	5.01004e-05	0.251586
	'NOTCH2'	3.92834	[1.17002180460243,13.1893849319789]	0.0268219	0.00250958	0.617957		'DTX4'	0.470934	[0.288533648162663,0.768642703570630]	0.00258922	8.50458e-05	0.249953
	'DTX3'	4.28946	[1.14462400025295,16.0747142604688]	0.0307415	0.00239692	0.674023		'MFNG'	2.75988	[1.40660137553448,5.41513860628371]	0.00315591	8.6383e-05	0.343883
	'DLL3'	0.223574	[0.0572560197601709,0.873015438221594]	0.0311308	0.00208052	0.695005		'NOTCH3'	2.37587	[1.32910342485426,4.24703011694719]	0.0035002	8.21202e-05	0.296356
	'DVL3'	9.53544	[1.22127029254718,74.4509087076095]	0.0315047	0.00184232	1.04853		'MAML1'	0.503383	[0.312134026005592,0.811813501606502]	0.00487743	0.000100128	0.243836
	'NUMBL'	5.16426	[1.10497394955374,24.1359757277249]	0.0368984	0.00191799	0.786705		'APH1B'	2.41146	[1.28983635975276,4.50841472853438]	0.00582901	0.000106367	0.319242
	'DTX1'	3.58066	[1.02322538288206,12.5300876886467]	0.0459419	0.00214926	0.639075		'HDAC2'	0.350739	[0.165603642167091,0.742843917722749]	0.00621147	0.000102012	0.38288
	'DTX4'	3.53718	[0.953317954936836,13.1242996176144]	0.0589543	0.00250728	0.668947		'NOTCH4'	2.23636	[1.23011714442738,4.06571734922108]	0.00831228	0.000124103	0.30497
	'CTBP1'	0.286605	[0.0769744028171011,1.06713749240213]	0.0624453	0.00243444	0.67073		'DTX3'	2.03727	[1.19875070053688,3.46233874741106]	0.00853915	0.000116866	0.270578
	'DTX3L'	3.15601	[0.888422999706620,11.2113368621267]	0.0755564	0.00271899	0.646743		'LFNG'	2.36268	[1.20608523353058,4.62840863111522]	0.0122042	0.000154177	0.34307
	'HDAC1'	0.357028	[0.112763954556464,1.13040717617761]	0.0798527	0.00266834	0.58802		'KAT2A'	0.424442	[0.215938387684060,0.834269605935575]	0.0129356	0.000151744	0.344787
	'PSEN2'	2.77975	[0.880805727703947,8.77265274221916]	0.0812373	0.00253364	0.586367		'RBPJL'	2.51695	[1.19632418375954,5.29540387022516]	0.0150008	0.00016424	0.379486
	'DVL2'	2.8097	[0.878114132507577,8.99016257456152]	0.081691	0.00238855	0.593395		'DTX2'	1.84658	[1.12629632500471,3.02750586302914]	0.0150363	0.000154339	0.252246
	'RFNG'	3.59113	[0.784984432829653,16.4286359046314]	0.0993641	0.00273439	0.775795		'NOTCH1'	0.513646	[0.299237745408398,0.881679315070622]	0.0156568	0.000151255	0.275661
	'APH1A'	2.55678	[0.762336673438971,8.57514214844108]	0.128392	0.00333692	0.617407		'DLL4'	2.45538	[1.11649529712158,5.39984764256793]	0.0254793	0.000232471	0.402086
	'PTCRA'	2.31241	[0.715000326133624,7.47862372319683]	0.161569	0.00397819	0.598857		'KAT2B'	2.14025	[1.09014758386549,4.20186744658034]	0.0270515	0.000233826	0.344188
	'NUMB'	2.2327	[0.717710115372132,6.94565016949196]	0.165391	0.00386868	0.579032		'CTBP2'	0.566525	[0.335409241974700,0.956893511035564]	0.0336064	0.00027596	0.267434
	'PSEN1'	2.23445	[0.703935432388791,7.09266001976797]	0.172479	0.00384236	0.589319		'DTX3L'	0.566231	[0.332712629557607,0.963646004408482]	0.0360377	0.000281833	0.271287
	'LFNG'	0.402327	[0.108543792395709,1.49125763622430]	0.173152	0.00368201	0.668424		'CREBBP'	0.528752	[0.287882602675624,0.971153897452821]	0.0399405	0.000298157	0.310187
	'HES5'	2.40337	[0.672362237800191,8.59089235734442]	0.177268	0.00360565	0.649913		'HES1'	0.593853	[0.360722979440951,0.977652620812323]	0.040476	0.000289018	0.254348
	'TNF'	0.356087	[0.0777776931523726,1.63025991124998]	0.18341	0.00357512	0.776184		'RFNG'	1.83571	[1.01919215167863,3.30636602128774]	0.0430399	0.00029452	0.300214
	'CIR1'	0.356706	[0.0769936998256312,1.65259005632114]	0.187566	0.0035099	0.782239		'CTBP1'	1.64434	[1.01517790112568,2.66344245106810]	0.043257	0.000284165	0.24606
	'JAG1'	0.439517	[0.116471051567479,1.65856610438657]	0.225023	0.00404886	0.677568		'DLL3'	1.69733	[1.01199418742906,2.84676935965610]	0.0449428	0.000283885	0.263842
	'DLL4'	2.03875	[0.642818479106173,6.46603165065269]	0.226425	0.0039232	0.588892		'CIR1'	2.31963	[1.00242793044891,5.36766497729590]	0.0493373	0.0003001	0.428053
	'HDAC2'	0.459512	[0.122751486971484,1.72014886105555]	0.248253	0.00414779	0.67347		'MAML3'	0.497051	[0.244630120155034,1.00993023827198]	0.0532754	0.000312481	0.361706
	'MAML1'	0.463524	[0.124848409096450,1.72092138844404]	0.250609	0.00404277	0.669264		'APH1A'	0.607331	[0.366252700261392,1.00709514225018]	0.0532854	0.000301763	0.258036
	'KAT2B'	0.510851	[0.161032853091399,1.62059568768207]	0.254146	0.00396316	0.589015		'PSEN2'	2.6688	[0.964351374402150,7.38577476573296]	0.0587438	0.000321585	0.519351
	'INPP5K'	1.89793	[0.600567439696566,5.99789257642090]	0.275065	0.00415101	0.587063		'PSEN1'	0.628859	[0.385485994112962,1.02588246790841]	0.063217	0.000334909	0.249695
	'RBPJL'	1.94746	[0.583699612030092,6.49749886754048]	0.27826	0.00406801	0.614741		'RBPJ'	2.60175	[0.946455871767122,7.15205427549317]	0.0638343	0.000327611	0.515926
	'NCOR2'	1.93358	[0.564916608497474,6.61818828149002]	0.29357	0.00416176	0.62778		'DVL2'	2.19506	[0.946285802777181,5.09179814364304]	0.0670419	0.000333647	0.429296
	'RBPJ'	0.550672	[0.175760932344393,1.72529659333574]	0.305859	0.00420845	0.582661		'HDAC1'	0.539952	[0.275434743161337,1.05850034432784]	0.0727403	0.000351359	0.343433
	'NOTCH1'	1.77991	[0.559593933660229,5.66135991263666]	0.328754	0.00439424	0.590359		'NUMB'	0.634175	[0.373213205501808,1.07760981216106]	0.0922446	0.00043284	0.270498
	'NCSTN'	1.75075	[0.561562053601259,5.45822256017400]	0.334365	0.00434509	0.580142		'PTCRA'	0.63521	[0.370511893626052,1.08901101287968]	0.0989496	0.000451405	0.275036
	'DTX2'	1.75546	[0.553335976611540,5.56918556022275]	0.33941	0.00429144	0.58904		'TNF'	1.55317	[0.910808184015449,2.64855935575892]	0.105896	0.000470037	0.272306
	'ADAM17'	0.588216	[0.185972335190107,1.86047975320366]	0.36639	0.00451066	0.587498		'NOTCH2'	0.674516	[0.417885334259512,1.08874951625211]	0.10698	0.000462353	0.24428
	'DVL1'	1.66152	[0.519648051706735,5.31254317000469]	0.391904	0.00470105	0.593029		'ADAM17'	0.672524	[0.414095706873923,1.09223307296158]	0.108842	0.000458337	0.247419
	'MFNG'	1.60971	[0.518029530918897,5.00194311131351]	0.410526	0.00480132	0.578457		'INPP5K'	1.60704	[0.889192499709018,2.90440143293851]	0.116168	0.000476958	0.301956
	'CTBP2'	0.621373	[0.182853005747445,2.11155420675943]	0.445816	0.00508689	0.624106		'DVL1'	0.591732	[0.292880838077506,1.19552621462734]	0.14366	0.00057545	0.35882
	'MAML3'	1.54718	[0.488889414769302,4.89631311512782]	0.45778	0.00509903	0.587781		'NCSTN'	1.46755	[0.855829239581373,2.51651351344700]	0.163267	0.000638415	0.275143
	'DLL1'	0.668598	[0.215045585371485,2.07873752599361]	0.48668	0.00529486	0.578741		'HES5'	0.63923	[0.325684235903630,1.25463535883035]	0.193375	0.00073856	0.344049
	'CREBBP'	0.67271	[0.216120475585510,2.09392112335986]	0.493777	0.00524999	0.579326		'JAG2'	2.11915	[0.665549357183235,6.74748134363695]	0.203738	0.000760455	0.590896
	'KAT2A'	1.4614	[0.464548530413146,4.59733947518377]	0.516449	0.00536902	0.584736		'NCOR2'	1.40317	[0.823564462349430,2.39068637386677]	0.212771	0.000776524	0.271861
	'APH1B'	1.45057	[0.465785864813457,4.51740196008830]	0.521028	0.00529888	0.579583		'JAG1'	1.34127	[0.818548100389520,2.19780060586288]	0.243883	0.000870721	0.251959
