# Supplementary material for: A Systems Biology Approach to Understand the Racial Disparities in Colorectal Cancer
Source: Cancer Res Commun. 2024 Jan 12;4(1):103–17. doi: 10.1158/2767-9764.CRC-22-0464 (PMC10785768; doi:10.1158/2767-9764.CRC-22-0464)
Supplement: Supplementary Table S4 — This file contains a list of the common top significant survival associated genes in both Black/AA and White cohorts. [file crc-22-0464-s04.xlsx]

## Sheet: Supplementary Table S4
Supplementary Table S4: This file contains a list of the common top significant survival associated genes in both Black/AA and White cohorts.
Common Top Significant Survival Associated Genes in both Black/AA and White Cohorts
TCF7L1
MAPK10
NFATC4
DAAM2
SFRP4
SFRP2
DVL3
FZD6
CHD8
VANGL1
PRICKLE1
MAPK9
WNT10B
SERPINF1
SUMO1
CDKN2A
PPM1D
SUMO1
MAPK1
MAPK9
MEF2A
CDC42
AKT1
NTF4
BCR
LAMB4
MAPK1
MTOR
GNB1
HGF
FGF5
FGF2
GYS1
RHEB
IFNAR1
CHRM2
ITGA7
PKN2
FGF14
IL7
THBS3
RELA
THBS2
FGF13
PPP2CA
HSP90B1
AKT3
CCND3
PGF
CDC37
HSPA1L
CACNA2D4
MAPKAPK3
MAPKAPK5
TAB2
TAB1
FGF5
MAPK10
MAPT
CACNA1H
RELA
FGF14
TGFB2
CACNB1
SRF
TGFB3
DDIT3
FGFR3
AKT3
MAP3K12
DAG1
MAPK12
NTF4
MRAS
AKT1
CACNG4
CACNA1C
TGFBR1
MAPK1
FGF2
PAK1
MAPK9
IL1B
YWHAQ
CCNE1
MAD1L1
ORC1
TGFB2
TGFB3
CDC23
CDC20
CDC45
CDKN2A
GADD45B
BUB1
CASP6
BIRC5
APAF1
MAPK10
RELA
CDKN2A
AKT1
NOTCH3
HES1
NOTCH4
DTX3
DLL3
DVL3
NUMBL
DTX1
