# Supplementary material for: A Systems Biology Approach to Understand the Racial Disparities in Colorectal Cancer
Source: Cancer Res Commun. 2024 Jan 12;4(1):103–17. doi: 10.1158/2767-9764.CRC-22-0464 (PMC10785768; doi:10.1158/2767-9764.CRC-22-0464)
Supplement: Supplementary Table S5 — This file contains the results to the differential gene expression analysis, and shows the list of all genes analysed. [file crc-22-0464-s05.xlsx]

## Sheet: Supplementary Table S5
Supplementary Table S5: This file contains the results to the differential gene expression analysis, and shows the list of all genes analysed.
Overview of the DEG and Prognostic Genes Intersections. The interactions were between (column 1) DEG and prognostic genes in the Black/AA cohort, (column 2) DEGs and prognostic genes in the White cohort, (column 3) prognostic genes in the Black/AA and White cohort, and (column 4) DEGs and prognostic genes in both cohorts.
DEG: Black/AA	DEG : White		Black/AA : White			DEG : Black/AA : White
IRF1	MAPK8IP3	NFATC3	TCF7L1	THBS3	DLL3	VANGL1
ATM	FGF17	RAC1	MAPK10	RELA	NUMBL	IL1B
CACNB3	PLA2G4C	CREB5	NFATC4	THBS2	DTX1	TGFB2
SNW1	TSC1	RPS6KB1	DAAM2	FGF13		SFRP4
IBSP	MAPK8IP2	GNB5	SFRP2	PPP2CA		GNB1
HSPA6	NFKBIE	KAT2A	DVL3	AKT3		CACNA2D4
CASP9	EIF4EBP1	DTX4	FZD6	CCND3		HSP90B1
RPS6KA4	HSP90AA1	DUSP2	CHD8	PGF		CDC37
RBX1	FASLG	FZD1	MAPK9	HSPA1L		TGFB3
TNC	TAOK2	TRAF1	WNT10B	MAPKAPK3		PRICKLE1
IRF5	MTCP1	VTN	SERPINF1	MAPKAPK5		TAB2
CAMK2A	ORC2	ROCK2	SUMO1	MAPT		CACNG4
JAG2	DKK4	KRAS	CDKN2A	CACNA1H		FGF14
SMURF1	FGF9	PPP2R1B	PPM1D	CACNB1		APAF1
LRP5	NR4A1	SGK2	SHC1	SRF
LAMTOR5	FOXH1	THBS4	PRKAR2A	DDIT3
DKK1	COMP	PTTG1	TAB1	FGFR3
	TSC2	ITGA6	SNIP1	MAP3K12
	TCL1A	BRCA1	ZEB1	DAG1
	ANAPC4	GNG3	ZFYVE9	MAPK12
	APC	BRAF	TGFB1I1	MRAS
	TNFSF10	IGF2	MAPK1	CACNA1C
	PPP2R2B	FGF3	MEF2A	TGFBR1
	CITED1	GADD45G	CDC42	PAK1
	DTX3L	PDGFA	AKT1	YWHAQ
	PTPRR	LRRK2	NTF4	CCNE1
	RHOA	MLST8	BCR	MAD1L1
	ARRB2	MAP4K2	LAMB4	ORC1
	CSF1	MMP1	MTOR	CDC23
	ANAPC2	CACNA1B	HGF	CDC20
	TAOK1	ITGB5	FGF5	CDC45
	KLF6	ANAPC1	FGF2	GADD45B
	IL2RG	DUSP9	GYS1	BUB1
	HSPB1	SPTBN1	RHEB	CASP6
	PLCB3	EFNA1	IFNAR1	BIRC5
	IGFBP3	STK3	CHRM2	NOTCH3
	CASP2	ROR1	ITGA7	HES1
	LAMTOR3	LPAR1	PKN2	NOTCH4
	CIR1		IL7	DTX3

## Sheet: results_DE_White_vs_Black
	Genes	Base Mean	log2 Fold Change	Standard Error	Wald Statistic	p-Value	p-adj
	MAPK8IP3	1036.54	-0.598328	0.109302	-5.4741	4.4e-08	3.8e-05
	CREB3L3	30.425	1.59335	0.299206	5.32526	1.01e-07	4.36e-05		Total Number of Genes	893
	IRF1	2098.92	0.547518	0.114012	4.80227	1.57e-06	0.00045232		Total Number of DEGs	176
	FGF17	2.38056	-1.33582	0.283402	-4.71352	2.43e-06	0.000526502
	PLA2G4C	91.5612	-0.694755	0.155226	-4.47576	7.61e-06	0.00131721
	ATM	617.795	-0.326186	0.0736083	-4.43137	9.36e-06	0.0013499
	CER1	0.552393	-2.50718	0.598688	-4.18779	2.82e-05	0.00348074
	WSB1	1397.51	-0.269245	0.0649237	-4.14709	3.37e-05	0.00364086
	CACNB3	519.837	-0.307656	0.0756379	-4.06749	4.75e-05	0.00456745
	SNW1	1386.37	0.188567	0.0473876	3.97924	6.91e-05	0.00598016
	VANGL1	863.483	-0.286537	0.0735457	-3.89604	9.78e-05	0.00756349
	INVS	234.135	-0.231088	0.0595756	-3.87891	0.000104927	0.00756349
	TSC1	670.311	-0.24487	0.0650952	-3.76172	0.000168749	0.0110915
	MAPK8IP2	81.0069	0.922183	0.246859	3.73567	0.000187215	0.0110915
	IBSP	25.4861	1.22481	0.328468	3.72887	0.000192338	0.0110915
	STAMBPL1	542.098	-0.275557	0.0751433	-3.66708	0.000245335	0.0116295
	ADAM17	480.545	-0.205943	0.0561906	-3.66508	0.000247257	0.0116295
	ATR	730.852	-0.240465	0.0659808	-3.64448	0.000267935	0.0116295
	DUSP4	497.502	0.860569	0.236743	3.63503	0.000277944	0.0116295
	NFKBIE	485.621	0.271434	0.0746997	3.63368	0.000279412	0.0116295
	MAX	1193.01	0.200353	0.0551786	3.63099	0.000282335	0.0116295
	SKIL	566.335	-0.364964	0.101572	-3.59316	0.000326689	0.012335
	RASA2	135.134	-0.307947	0.0857282	-3.59213	0.000327983	0.012335
	EIF4EBP1	1197.79	0.429317	0.120613	3.55945	0.00037163	0.0133942
	HSP90AA1	27119.1	0.27737	0.078442	3.53599	0.000406252	0.0140563
	PIK3AP1	563.963	0.520149	0.149872	3.47063	0.000519244	0.0172749
	FASLG	13.4527	0.774806	0.227051	3.41248	0.000643758	0.0202023
	TAOK2	1249.8	-0.164599	0.0482951	-3.40819	0.000653948	0.0202023
	HSPA6	174.743	0.654234	0.194258	3.36787	0.000757519	0.022595
	RAD21	5715.14	0.233506	0.0697414	3.34816	0.000813486	0.0234555
	MTCP1	26.9	-0.331812	0.0995083	-3.33451	0.000854486	0.0238429
	ORC2	598.442	-0.196805	0.0593437	-3.31636	0.000911978	0.0246519
	DKK4	47.2098	-1.30227	0.397715	-3.27439	0.0010589	0.027756
	FGF9	19.6939	0.871295	0.270516	3.22087	0.00127804	0.0317342
	PPP2R5C	2367.93	0.187203	0.0581463	3.21952	0.00128404	0.0317342
	NR4A1	3064.55	-0.549793	0.172867	-3.18044	0.00147052	0.0353334
	FOXH1	23.22	-0.696958	0.22199	-3.13959	0.00169186	0.0387995
	COMP	544.734	1.06891	0.340698	3.13741	0.00170449	0.0387995
	WIF1	69.8589	1.74245	0.563706	3.09106	0.00199443	0.0438662
	TSC2	1764.68	-0.192011	0.0622194	-3.08603	0.0020285	0.0438662
	DIABLO	1029.68	0.193406	0.0629504	3.07235	0.00212379	0.0448068
	CASP9	284.442	-0.1892	0.0618577	-3.05864	0.00222343	0.0457922
	MAP3K13	74.7708	-0.281642	0.0928735	-3.03253	0.00242513	0.0482696
	TCL1A	11.46	-1.38718	0.458566	-3.02503	0.00248608	0.0482696
	MMP12	1093.68	0.679311	0.224789	3.022	0.00251113	0.0482696
	TNFRSF25	189.38	-0.411348	0.136476	-3.01407	0.00257771	0.0484721
	CACNA1G	2.68176	0.83432	0.279042	2.98994	0.00279032	0.0513538
	E2F3	687.789	-0.188643	0.0632474	-2.98261	0.00285798	0.0515032
	MFAP1	668.302	0.165975	0.0557775	2.97567	0.00292354	0.0516094
	IL1B	388.682	0.658116	0.221829	2.96678	0.0030094	0.0520405
	ANAPC4	449.235	-0.17274	0.0584974	-2.95295	0.00314751	0.0520405
	APC	500.094	-0.221846	0.0751559	-2.95182	0.0031591	0.0520405
	TNFSF10	1358.27	0.269806	0.0914924	2.94894	0.00318861	0.0520405
	F2R	958.767	0.347855	0.118331	2.93968	0.0032855	0.0526289
	RELB	505.929	0.221022	0.0754578	2.92909	0.0033996	0.0534665
	PPP2R2B	10.1459	0.671091	0.230267	2.9144	0.0035637	0.0550464
	CITED1	29.5474	0.676357	0.237607	2.84654	0.00441968	0.0664508
	MAP3K2	455.098	-0.177779	0.0625909	-2.84034	0.00450662	0.0664508
	TGFB2	114.309	0.507241	0.179331	2.82851	0.00467646	0.0664508
	DTX3L	2074.43	0.170197	0.0601765	2.8283	0.00467963	0.0664508
	SFRP4	1167.37	0.805569	0.284869	2.82785	0.00468612	0.0664508
	PTPRR	208.061	0.596972	0.211978	2.81619	0.00485967	0.0678002
	TNF	19.7643	0.464533	0.166576	2.78871	0.00529178	0.072657
	RHOA	11094.2	0.128375	0.0462801	2.77388	0.00553923	0.0744119
	RASGRP2	49.4635	-0.531768	0.191918	-2.77081	0.00559164	0.0744119
	GNB1	7284.19	0.118157	0.0430343	2.74565	0.00603913	0.0765907
	CACNB2	69.515	-0.506531	0.184646	-2.74326	0.00608331	0.0765907
	CACNA2D4	75.8877	0.424594	0.154964	2.73996	0.00614475	0.0765907
	RPS6KA4	1371.33	-0.175743	0.0642251	-2.73636	0.00621222	0.0765907
	ARRB2	817.105	0.20579	0.075386	2.72981	0.00633709	0.0765907
	RAP1A	1123.38	0.153159	0.056109	2.72967	0.00633985	0.0765907
	CSF1	283.127	0.368173	0.134969	2.72783	0.00637518	0.0765907
	RBX1	858.855	0.201689	0.0742025	2.71808	0.00656615	0.0778044
	ANAPC2	654.515	-0.16893	0.0623622	-2.70885	0.00675172	0.0783477
	PITRM1	1845	-0.161564	0.0596878	-2.70682	0.00679315	0.0783477
	TAOK1	249.915	-0.293877	0.109156	-2.69228	0.00709652	0.078988
	KLF6	4103.97	-0.234112	0.0869826	-2.69148	0.00711357	0.078988
	MAD2L2	432.616	0.249999	0.0929	2.69106	0.00712262	0.078988
	HGS	2340.78	-0.15397	0.0575248	-2.67658	0.00743779	0.0814391
	IL2RG	2132.29	0.38936	0.146272	2.66189	0.00777035	0.0840169
	CD19	18.3008	-0.86887	0.330709	-2.6273	0.00860662	0.091134
	HSPB1	6380.3	0.386325	0.147115	2.62601	0.0086393	0.091134
	TNC	2661.12	0.540059	0.207212	2.60631	0.00915226	0.095382
	GNG13	3.26168	-1.32802	0.511321	-2.59724	0.00939766	0.0967735
	CACNA1E	11.734	0.750879	0.290053	2.58877	0.00963198	0.0980195
	PLCB3	2380.77	-0.233004	0.0904933	-2.57482	0.0100292	0.100875
	IGFBP3	3087.3	0.389059	0.151797	2.56302	0.0103765	0.103169
	HSP90B1	22817	0.182618	0.0718695	2.54097	0.0110547	0.108662
	CDC37	4468.17	-0.14597	0.0576044	-2.53401	0.0112766	0.108903
	CASP2	1377.05	-0.136744	0.0540808	-2.52852	0.0114546	0.108903
	CAMP	0.730679	1.44574	0.57179	2.52845	0.0114568	0.108903
	LAMTOR3	831.614	0.168908	0.067292	2.51008	0.0120705	0.110142
	CSF3R	126.045	0.530967	0.211788	2.50707	0.0121735	0.110142
	CIR1	895.694	0.165788	0.0661786	2.50516	0.0122397	0.110142
	MKNK1	462.19	-0.129949	0.0518731	-2.50513	0.0122406	0.110142
	MAP3K4	569.915	-0.111551	0.0445817	-2.50216	0.0123438	0.110142
	ATF4	6818.81	0.169195	0.0676653	2.50047	0.0124029	0.110142
	STRAP	3032.74	0.180659	0.0723715	2.49628	0.0125503	0.110142
	GZMB	246.735	0.566612	0.227125	2.49471	0.0126059	0.110142
	FOSB	900.538	-0.604698	0.243023	-2.48824	0.0128378	0.110274
	CDKN2B	344.955	0.398606	0.160264	2.48718	0.0128759	0.110274
	IRF5	221.428	0.288975	0.11672	2.4758	0.0132939	0.112737
	NFATC3	553.539	-0.124623	0.0505062	-2.46749	0.0136064	0.114268
	RAC1	7773.8	0.160712	0.0657231	2.4453	0.0144733	0.120379
	CREB5	120.606	-0.43792	0.179759	-2.43615	0.0148447	0.122292
	RPS6KB1	616.907	-0.116923	0.048207	-2.42544	0.01529	0.124772
	GNB5	235.37	0.258098	0.106853	2.41544	0.0157164	0.126831
	KAT2A	1929.7	-0.202871	0.0840851	-2.41268	0.0158356	0.126831
	WEE1	1007.18	-0.190396	0.0797439	-2.38759	0.0169593	0.134585
	IL4R	1736.37	-0.143949	0.060482	-2.38004	0.0173109	0.136127
	DTX4	1848.3	-0.15935	0.0671773	-2.37208	0.0176881	0.13784
	DUSP2	289.907	-0.313391	0.134219	-2.33492	0.0195474	0.150681
	FZD1	398.979	0.244138	0.104676	2.33231	0.0196844	0.150681
	PRF1	165.01	0.460272	0.198131	2.32306	0.0201757	0.151125
	TRAF1	228.745	-0.254038	0.10938	-2.32253	0.0202046	0.151125
	VTN	7.2152	0.81478	0.35099	2.32138	0.0202665	0.151125
	ROCK2	1675.92	-0.202437	0.0874125	-2.31588	0.0205649	0.15204
	PJA1	546.626	0.21718	0.094084	2.30836	0.0209791	0.153787
	CAMK2A	4.1845	-0.475826	0.207041	-2.29822	0.0215492	0.155346
	KRAS	1319.32	-0.183583	0.079945	-2.29637	0.0216546	0.155346
	PLCB2	221.19	-0.314435	0.137291	-2.29028	0.0220051	0.155346
	PPP2R1B	1059.57	-0.132657	0.0579336	-2.28981	0.0220322	0.155346
	WNT11	496.125	-0.619329	0.270885	-2.28631	0.0222359	0.155346
	TGFB3	259.873	0.482052	0.210895	2.28574	0.0222692	0.155346
	PRICKLE1	80.5915	0.451578	0.198855	2.27089	0.0231538	0.160224
	SGK2	384.354	-0.391086	0.172717	-2.26432	0.0235543	0.161702
	THBS4	234.037	0.893744	0.396044	2.25668	0.0240283	0.163657
	PTTG1	939.474	0.251306	0.112068	2.24244	0.0249331	0.168493
	ITGA6	9308.3	-0.192168	0.0858611	-2.23813	0.0252127	0.169062
	TNN	7.98044	0.498051	0.22415	2.22196	0.0262861	0.172852
	HIPK2	1338.59	-0.230189	0.103627	-2.22132	0.0263291	0.172852
	BRCA1	625.676	-0.207621	0.0934973	-2.22061	0.0263774	0.172852
	SFRP1	76.6737	0.731019	0.330373	2.21271	0.0269177	0.173192
	TAB2	1513.28	0.101962	0.0461387	2.20991	0.0271116	0.173192
	GNG3	4.18491	-0.428767	0.194495	-2.20451	0.0274882	0.173192
	PPP2R3C	357.446	0.131565	0.0597681	2.20125	0.0277182	0.173192
	CACNG4	114.716	0.820654	0.373255	2.19864	0.0279032	0.173192
	SIK1	1033.1	-0.292793	0.133241	-2.19748	0.0279865	0.173192
	JAG2	897.371	-0.272943	0.124539	-2.19162	0.0284068	0.173192
	BRAF	109.584	-0.140544	0.0641561	-2.19065	0.0284769	0.173192
	PMAIP1	312.51	0.270216	0.123383	2.19005	0.0285207	0.173192
	PRKCA	921.684	-0.213793	0.0977291	-2.18761	0.0286979	0.173192
	EPHA2	2366.18	-0.245258	0.112168	-2.18653	0.0287771	0.173192
	IGF2	7871.87	0.825814	0.377822	2.18572	0.0288359	0.173192
	FGF3	3.83411	1.71173	0.786898	2.17528	0.0296088	0.173192
	YWHAE	10671.8	0.154913	0.0712287	2.17487	0.0296397	0.173192
	GADD45G	163.135	0.339621	0.156227	2.1739	0.0297127	0.173192
	CACNA1A	7.61623	0.436051	0.200621	2.17351	0.0297422	0.173192
	PDGFA	583.08	0.275573	0.126858	2.1723	0.029833	0.173192
	LRRK2	60.682	-0.477919	0.221025	-2.16228	0.0305964	0.176439
	MLST8	1082.59	0.157079	0.072781	2.15824	0.0309095	0.177065
	DUSP8	634.317	-0.201558	0.0941172	-2.14157	0.0322285	0.182519
	MAP3K8	207.128	-0.21366	0.0998	-2.14088	0.0322837	0.182519
	MAP4K2	322.823	-0.193036	0.0912744	-2.1149	0.0344384	0.193436
	MMP1	2263.08	0.580183	0.274825	2.1111	0.034764	0.193993
	CACNA1B	7.14393	1.00886	0.478468	2.10852	0.0349861	0.193993
	FGF14	25.8037	0.531203	0.256873	2.06796	0.038644	0.212911
	ITGB5	2850.31	0.154172	0.074919	2.05785	0.039605	0.216825
	APAF1	782.882	-0.134521	0.0656917	-2.04776	0.0405831	0.220118
	RAC2	753.604	0.239762	0.117265	2.04462	0.0408925	0.220118
	ITGB8	533.608	0.271743	0.132957	2.04383	0.04097	0.220118
	ANAPC1	1068.58	-0.136635	0.0672311	-2.03233	0.0421207	0.223898
	DUSP9	10.4217	0.650943	0.320405	2.03163	0.0421912	0.223898
	SPTBN1	12336.8	-0.142367	0.0704364	-2.02122	0.0432574	0.228156
	SMURF1	1248.59	-0.112209	0.0557546	-2.01254	0.0441626	0.231519
	EFNA1	2442.18	0.200696	0.0998708	2.00955	0.0444784	0.23177
	STK3	411.701	0.151968	0.0758074	2.00467	0.0449989	0.233078
	LRP5	3580.07	-0.141056	0.0707452	-1.99386	0.0461678	0.236735
	LAMTOR5	1245.5	0.144225	0.0723625	1.99308	0.0462523	0.236735
	ROR1	25.7536	0.464517	0.234761	1.97868	0.0478521	0.242746
	TNFRSF1A	2150.02	0.114574	0.0579799	1.9761	0.0481433	0.242746
	DKK1	51.3438	-0.789971	0.400764	-1.97116	0.0487055	0.242746
	SIAH1	578.035	0.107488	0.0545596	1.9701	0.0488271	0.242746
	RPS6	51593.8	0.20937	0.106327	1.96911	0.0489407	0.242746
	IL2RB	257.97	0.337553	0.171721	1.9657	0.0493329	0.242746
	LPAR1	132.772	0.293707	0.149506	1.96452	0.0494704	0.242746
	FGFR3	652.506	-0.32984	0.168451	-1.95807	0.0502212	0.242746
	PRKCG	44.7593	0.700916	0.358111	1.95726	0.0503167	0.242746
	FZD2	74.9387	0.280187	0.143208	1.95651	0.0504049	0.242746
	YWHAZ	26143.6	0.128707	0.0658148	1.95559	0.0505137	0.242746
	NFATC1	132.427	0.329755	0.169628	1.94399	0.0518969	0.247288
	WWP1	1557.45	-0.152426	0.0785138	-1.94139	0.0522108	0.247288
	COL6A6	3.98777	0.777455	0.401107	1.93827	0.05259	0.247288
	THBS2	3574.07	0.456853	0.235714	1.93817	0.0526024	0.247288
	GNGT2	14.1447	0.295256	0.152527	1.93576	0.0528972	0.24733
	LTA	9.20919	0.364297	0.188857	1.92896	0.0537363	0.24882
	DUSP1	2103.17	-0.301843	0.156589	-1.92761	0.0539038	0.24882
	CAMK2G	979.039	-0.107347	0.0557296	-1.9262	0.0540788	0.24882
	CHRM2	8.96992	1.07118	0.557301	1.92209	0.0545946	0.249864
	CASP1	825.569	0.335698	0.175147	1.91666	0.0552809	0.251674
	LAMC3	71.8062	0.416189	0.218002	1.9091	0.0562486	0.254739
	E2F2	318.622	-0.219448	0.116071	-1.89064	0.0586723	0.263979
	EPOR	57.0963	-0.260906	0.138123	-1.88894	0.0588993	0.263979
	G6PC1	0.646825	1.736	0.920893	1.88513	0.0594126	0.264772
	AXIN1	1666.37	-0.138742	0.0736779	-1.88309	0.0596886	0.264772
	WNT4	120.568	0.357664	0.190767	1.87488	0.0608099	0.26837
	CDKN1C	194.267	0.304667	0.164151	1.85602	0.0634511	0.278605
	ITGA5	1792.42	0.273008	0.147918	1.84567	0.0649399	0.283702
	SFN	3728.68	0.260038	0.141149	1.84229	0.065433	0.28442
	MTOR	1327.51	-0.117104	0.063766	-1.83646	0.0662893	0.284677
	HSP90AB1	34753.9	0.110378	0.0601175	1.83604	0.0663515	0.284677
	MAPK7	341.582	-0.132766	0.0723449	-1.83518	0.0664794	0.284677
	OSM	90.5545	0.411516	0.225034	1.82868	0.0674469	0.287038
	ZBTB17	379.911	-0.111617	0.0610919	-1.82704	0.0676944	0.287038
	VANGL2	518.137	0.370755	0.203412	1.82268	0.0683521	0.288413
	DAB2	1648.51	-0.211306	0.116862	-1.80817	0.07058	0.296368
	CDKN2A	120.008	0.398308	0.220963	1.8026	0.0714504	0.298573
	CD14	967.415	0.289349	0.161241	1.79451	0.0727317	0.302466
	RBPJ	471.738	0.114566	0.0640471	1.78878	0.0736509	0.302998
	DVL3	1972.6	-0.0841312	0.0470718	-1.78729	0.07389	0.302998
	HSPA1B	3315.87	0.232525	0.130108	1.78717	0.0739105	0.302998
	ELK4	135.191	-0.143524	0.0804339	-1.78437	0.0743638	0.303418
	RAP1B	1979.38	0.100634	0.0565632	1.77914	0.0752174	0.30546
	PIK3R1	1295.52	-0.161231	0.0909201	-1.77333	0.0761745	0.307902
	RELN	27.3276	0.552855	0.31424	1.75934	0.0785198	0.315905
	IRF2	845.725	0.0934666	0.0533843	1.75083	0.079976	0.320274
	PPP3CC	197.945	0.155631	0.0893503	1.74181	0.0815425	0.325043
	STAG2	2689.24	0.121163	0.0697508	1.73708	0.082373	0.32649
	CASP4	741.106	0.171395	0.0987609	1.73545	0.0826605	0.32649
	COL9A3	597.566	-0.483247	0.279286	-1.7303	0.0835774	0.327481
	BCL2L2	861.439	-0.107961	0.0624132	-1.72979	0.0836685	0.327481
	IKBKB	920.674	-0.129831	0.0752438	-1.72547	0.084443	0.329023
	IL1R2	184.973	-0.393928	0.230082	-1.71212	0.0868737	0.336476
	WNT2	202.451	0.298627	0.174562	1.71072	0.0871336	0.336476
	LAMTOR2	886.378	0.15034	0.0880285	1.70785	0.0876638	0.337018
	CACNA1I	7.53128	-0.462314	0.271193	-1.70474	0.0882424	0.337742
	NOTCH1	2925.36	-0.148079	0.0870048	-1.70197	0.0887618	0.337954
	BNIP3L	1250.18	0.175504	0.103221	1.70028	0.0890791	0.337954
	IRF3	1383.01	-0.125755	0.0742897	-1.69277	0.0905002	0.341715
	SUMO1	2103.25	0.101175	0.0599022	1.689	0.0912198	0.341715
	ANAPC11	1474.75	0.155529	0.0924173	1.6829	0.0923942	0.341715
	PTCRA	1.09188	0.623398	0.370679	1.68178	0.0926124	0.341715
	MET	3844.84	-0.152027	0.0904376	-1.68101	0.0927602	0.341715
	TAB1	638.968	0.0892649	0.0531098	1.68076	0.0928089	0.341715
	NEDD4L	1237.36	-0.14346	0.0853613	-1.68062	0.092836	0.341715
	PRL	0.858853	1.0145	0.604967	1.67696	0.093551	0.342498
	PML	1660.29	0.141733	0.0846293	1.67475	0.0939837	0.342498
	SFRP2	1697.78	0.563107	0.336764	1.67211	0.094503	0.342498
	MFNG	148.218	-0.202677	0.121258	-1.67145	0.0946325	0.342498
	ECSIT	933.179	0.130371	0.0788055	1.65434	0.0980589	0.353421
	ANGPT2	189.295	0.192271	0.116607	1.64888	0.0991732	0.355954
	TGFB1	774.637	0.222792	0.135464	1.64465	0.100041	0.356193
	DLL4	519.574	0.146043	0.0888483	1.64374	0.100231	0.356193
	NOTCH4	291.736	-0.171312	0.104296	-1.64255	0.100475	0.356193
	PPP3CA	1052.72	0.109316	0.0667171	1.6385	0.101317	0.35771
	GNGT1	2.02564	-0.611039	0.373585	-1.63561	0.101921	0.358381
	ANAPC13	1068.5	0.0998714	0.0612553	1.63041	0.103015	0.36076
	PCK2	2105.56	0.14878	0.0922098	1.61349	0.106637	0.37179
	NFKB2	1008.54	0.124641	0.0773344	1.61171	0.107024	0.37179
	RPS6KA3	2639.45	-0.124519	0.0774708	-1.6073	0.107988	0.373638
	PARD6A	136.448	0.170365	0.10618	1.60449	0.108606	0.37428
	ANAPC10	121.953	0.109944	0.0688462	1.59695	0.110277	0.377194
	PPP2R5B	413.751	-0.117999	0.0738999	-1.59674	0.110324	0.377194
	BID	1015.84	0.121104	0.0764034	1.58506	0.112952	0.384658
	NGFR	78.6008	0.417158	0.263698	1.58195	0.11366	0.385553
	FGF5	4.68032	0.584805	0.371515	1.57411	0.115462	0.390134
	NUP153	1343.77	-0.0841196	0.053588	-1.56975	0.116474	0.392024
	PPP2R5E	599.024	0.0927232	0.0598333	1.54969	0.121215	0.405491
	FOS	6214.51	-0.27484	0.177446	-1.54887	0.121413	0.405491
	LIMK2	1650.22	-0.0998771	0.0648158	-1.54094	0.123332	0.408776
	CCNB2	887.258	0.150773	0.0978472	1.5409	0.123342	0.408776
	TERT	25.6707	-0.319784	0.208293	-1.53526	0.124719	0.411763
	VEGFA	3600.24	-0.146525	0.0956405	-1.53204	0.125512	0.412807
	PPM1D	290.629	-0.0844409	0.0553322	-1.52607	0.126992	0.415542
	STK11	1313.64	-0.0979756	0.064254	-1.52482	0.127305	0.415542
	COL9A1	90.1593	-0.4418	0.290857	-1.51896	0.128772	0.416868
	NKD1	1170.02	-0.388083	0.255535	-1.51871	0.128836	0.416868
	PTTG2	1.08142	0.543552	0.358205	1.51744	0.129157	0.416868
	JUNB	4284.14	-0.162854	0.107751	-1.51138	0.130691	0.42025
	DKK2	72.7377	-0.358258	0.23739	-1.50916	0.131259	0.420514
	ZFYVE16	705.053	-0.0947872	0.0630835	-1.50257	0.132951	0.423146
	PRICKLE2	172.923	-0.224549	0.149485	-1.50215	0.133059	0.423146
	CDC42	5181.82	0.0888994	0.0593188	1.49867	0.133959	0.424449
	GNG10	500.118	0.113695	0.0767349	1.48165	0.138432	0.436024
	IRS1	846.501	0.176612	0.119256	1.48095	0.13862	0.436024
	EIF4E	726.989	0.112651	0.0762751	1.47691	0.1397	0.437828
	MCM5	1565.04	0.122204	0.0829025	1.47407	0.140462	0.438628
	TNFRSF1B	1637.71	0.13935	0.0950808	1.4656	0.142758	0.440922
	CACNA2D2	116.833	-0.382972	0.261451	-1.46479	0.142977	0.440922
	CHAD	16.1971	-0.335494	0.229144	-1.46412	0.143161	0.440922
	LAMA5	2044.48	-0.222777	0.152186	-1.46385	0.143236	0.440922
	FZD10	202.333	-0.552056	0.378049	-1.46028	0.144214	0.441754
	ITGA2	2020.97	-0.130749	0.0896068	-1.45914	0.144528	0.441754
	CDC20	1497.85	0.160254	0.110258	1.45344	0.146102	0.444993
	CACNA1S	0.275486	-0.949807	0.655772	-1.44838	0.147511	0.447709
	PKN1	1894.19	0.143237	0.0994073	1.44091	0.149611	0.452494
	MAP2K1	1171.48	0.079752	0.0554249	1.43892	0.150173	0.452612
	WNT7A	2.55764	0.95608	0.666918	1.43358	0.151692	0.454375
	DTX2	1552.66	-0.11126	0.0776756	-1.43237	0.152038	0.454375
	THEM4	275.499	-0.119213	0.0832876	-1.43134	0.152334	0.454375
	NUMB	1553.06	0.0691451	0.0484811	1.42623	0.153803	0.45718
	THBS3	359.236	-0.154286	0.108632	-1.42026	0.155531	0.46015
	GYS1	1249.1	-0.0849802	0.0598826	-1.41911	0.155866	0.46015
	TGFBR2	3109.44	-0.128318	0.0907142	-1.41453	0.157207	0.46253
	MAML3	375.178	0.105031	0.0747522	1.40506	0.160004	0.469163
	SPP1	3507.63	0.39767	0.284093	1.39979	0.161577	0.472176
	PPP2R3A	154.419	-0.158133	0.113343	-1.39517	0.162965	0.473068
	SMAD7	503.663	-0.124513	0.0892478	-1.39513	0.162976	0.473068
	PRKCD	1402.79	0.0925822	0.0665483	1.3912	0.164164	0.474922
	NRAS	1749.89	0.0846228	0.0609924	1.38743	0.16531	0.476645
	PPP2R2C	117.968	0.415394	0.300833	1.38081	0.167337	0.480885
	COL6A5	2.24019	0.678892	0.492765	1.37772	0.16829	0.482023
	ROR2	193.372	0.269126	0.195736	1.37494	0.16915	0.482887
	STMN1	3881.64	0.132564	0.0967285	1.37047	0.170539	0.483411
	LPAR3	7.59872	-0.517213	0.379029	-1.36457	0.172387	0.483411
	MRAS	186.204	0.216721	0.158921	1.36371	0.17266	0.483411
	RASGRP1	56.1092	0.236873	0.173721	1.36352	0.172719	0.483411
	RPTOR	918.017	-0.0795602	0.0584778	-1.36052	0.173665	0.483411
	CYCS	5941.54	0.123505	0.0907839	1.36043	0.173695	0.483411
	FZD4	362.46	-0.142791	0.105019	-1.35967	0.173935	0.483411
	WNT16	2.64459	0.512496	0.376959	1.35955	0.173971	0.483411
	COL6A2	8035.39	0.218394	0.160783	1.35832	0.174363	0.483411
	ESPL1	581.32	-0.127055	0.0938454	-1.35388	0.175775	0.484593
	AKT2	2141.91	-0.0824513	0.0609587	-1.35258	0.176191	0.484593
	NUP214	1551.49	-0.0708575	0.0524209	-1.3517	0.17647	0.484593
	CDK6	1498.91	-0.122063	0.0906302	-1.34683	0.178035	0.487341
	NCSTN	2748.79	0.0712778	0.0530021	1.34481	0.178686	0.487341
	NF1	1698.06	-0.0845626	0.0629495	-1.34334	0.179161	0.487341
	RRAGC	235.743	0.0954843	0.0715888	1.33379	0.182273	0.492794
	SYK	2172.89	-0.110985	0.0832364	-1.33337	0.182409	0.492794
	GSK3B	1411.73	-0.0615269	0.0462016	-1.33171	0.182957	0.492794
	EIF4B	9436.09	-0.0842774	0.0634403	-1.32845	0.184029	0.492794
	NLK	413.577	-0.0861505	0.0648713	-1.32802	0.184171	0.492794
	IKBKG	478.37	-0.0911487	0.0687273	-1.32624	0.184761	0.492794
	CAMK2D	1053.13	0.104754	0.0790809	1.32465	0.185288	0.492794
	CASP3	1097.13	0.0834881	0.0632067	1.32087	0.186543	0.492794
	COL6A1	5947.66	0.206103	0.156059	1.32067	0.18661	0.492794
	PPP5C	1361.23	-0.0747893	0.0566621	-1.31992	0.186863	0.492794
	SMC1A	3768.33	-0.101524	0.0773029	-1.31333	0.189073	0.497107
	IL7	130.144	0.190283	0.145351	1.30913	0.190492	0.499319
	PHLPP2	384.33	-0.117148	0.0898269	-1.30415	0.192181	0.501877
	PLA2G4F	323.972	-0.205383	0.157642	-1.30284	0.192628	0.501877
	RRAS	1059.9	0.113903	0.0883989	1.28851	0.19757	0.513207
	FZD7	485.073	0.186591	0.145559	1.2819	0.199878	0.514823
	APH1B	194.069	0.131717	0.102929	1.27969	0.200653	0.514823
	TNFRSF10B	1954.41	-0.120756	0.0944221	-1.2789	0.200932	0.514823
	IL6	91.6934	0.348009	0.272438	1.27739	0.201465	0.514823
	RHEB	1515.6	0.0918195	0.0719208	1.27668	0.201717	0.514823
	TRAF6	187.647	-0.0681836	0.0534126	-1.27655	0.201763	0.514823
	NOS3	395.122	-0.161493	0.126986	-1.27174	0.203464	0.517637
	FGF20	10.6741	-0.710497	0.560421	-1.26779	0.204872	0.519691
	MAPK11	86.5267	-0.176825	0.139948	-1.26351	0.206406	0.521724
	TP73	66.0843	0.238299	0.188798	1.26219	0.20688	0.521724
	DUSP16	1978.93	-0.100676	0.0800198	-1.25814	0.208341	0.522426
	YAP1	2872.22	-0.0979119	0.0778271	-1.25807	0.208367	0.522426
	ABL1	2438.26	-0.0628852	0.0506047	-1.24268	0.213988	0.534969
	KLF11	454.631	-0.0926471	0.0750314	-1.23478	0.216913	0.54072
	MAPK14	1655.65	-0.0658295	0.0537128	-1.22558	0.220355	0.547173
	PPM1A	1149.73	0.0625659	0.0510954	1.22449	0.220767	0.547173
	PPP2CA	2667.26	0.0668959	0.0547984	1.22076	0.222175	0.54909
	MAP4K3	763.394	0.0759601	0.0624926	1.21551	0.224173	0.55245
	GPC4	1503.49	-0.137566	0.113526	-1.21175	0.225606	0.553802
	TLR4	599.669	-0.210194	0.173748	-1.20977	0.226368	0.553802
	PPP2R5A	1607.82	0.073496	0.0607915	1.20898	0.226669	0.553802
	LAMB4	0.786837	-0.380256	0.314941	-1.20739	0.227283	0.553802
	RAPGEF2	884.383	-0.0806064	0.0673189	-1.19738	0.231158	0.561014
	HSPA8	30328	0.0904833	0.0756391	1.19625	0.231599	0.561014
	NUMBL	258.578	0.110134	0.0921927	1.1946	0.232242	0.561014
	IL2RA	59.9342	0.245071	0.20541	1.19308	0.232837	0.561014
	ANGPT1	51.5489	0.203236	0.171062	1.18809	0.234798	0.563613
	DCP1A	800.768	-0.0641479	0.0540912	-1.18592	0.235653	0.563613
	HSPA1A	11288.6	0.160886	0.135745	1.18521	0.235933	0.563613
	TCF7L2	1139.46	-0.0840218	0.0709809	-1.18372	0.236522	0.563613
	YWHAB	11857	0.0966153	0.0819593	1.17882	0.23847	0.566693
	IFNAR1	1399.87	0.0692605	0.058889	1.17612	0.239547	0.566867
	CRKL	2089.73	-0.0590558	0.0503577	-1.17273	0.240906	0.566867
	BCL2L1	4368.26	0.103988	0.088991	1.16852	0.242597	0.566867
	BTRC	444.68	-0.05386	0.0461443	-1.16721	0.243126	0.566867
	FGF12	5.99913	0.232976	0.199637	1.167	0.243212	0.566867
	TFDP1	3566.71	0.0930065	0.0798231	1.16516	0.243955	0.566867
	PPP2R1A	7121.52	0.066554	0.0571286	1.16499	0.244024	0.566867
	YWHAH	3615.8	0.063422	0.0544768	1.1642	0.244342	0.566867
	ORC4	634.151	-0.0750113	0.064445	-1.16396	0.244441	0.566867
	DTX1	68.6903	-0.194568	0.167486	-1.16169	0.24536	0.567477
	RIPK1	868.789	-0.057935	0.0499571	-1.15969	0.246173	0.56784
	SLC38A9	198.678	-0.0877732	0.0770245	-1.13955	0.254474	0.585426
	DFFB	267.814	-0.0864883	0.0762096	-1.13487	0.256428	0.588356
	CDC25C	199.891	0.109893	0.0973597	1.12873	0.259011	0.592711
	SKP1	4071.5	0.0659865	0.0587853	1.1225	0.26165	0.597169
	NEDD9	1390.44	-0.136552	0.122166	-1.11775	0.263674	0.600204
	CDK2	918.533	-0.0699893	0.0628736	-1.11317	0.265633	0.603078
	MAPK8IP1	150.854	0.175929	0.159202	1.10507	0.26913	0.609199
	LPAR6	299.372	-0.160248	0.145349	-1.10251	0.270242	0.609199
	WDTC1	1573.97	-0.0918238	0.0833455	-1.10172	0.270582	0.609199
	EID2	223.641	0.0768881	0.0698712	1.10043	0.271146	0.609199
	GNB3	14.2852	-0.175252	0.159747	-1.09706	0.272614	0.61091
	CREB3L4	336.526	0.114998	0.105086	1.09433	0.273812	0.612009
	CASP7	1358.97	-0.0973412	0.0898761	-1.08306	0.278781	0.620944
	FGFR1	672.239	0.166058	0.153471	1.08202	0.279245	0.620944
	TGIF1	1994.78	0.0900462	0.083485	1.07859	0.28077	0.622418
	ITGA8	23.9411	0.258086	0.239568	1.0773	0.281347	0.622418
	NFKB1	1430.64	0.0586226	0.0545724	1.07422	0.282726	0.623872
	PLCB4	3152	0.2084	0.195626	1.0653	0.286741	0.626984
	PPP2CB	1515.43	0.0782183	0.0734356	1.06513	0.286818	0.626984
	ITGA2B	2.95718	-0.336652	0.316182	-1.06474	0.286992	0.626984
	BIRC3	588.917	0.158891	0.149243	1.06465	0.287036	0.626984
	PDGFB	360.275	0.117701	0.110906	1.06126	0.288572	0.628098
	LAMTOR4	1504.33	0.0946424	0.0892581	1.06032	0.288998	0.628098
	RFNG	692.925	-0.0819733	0.0774825	-1.05796	0.290074	0.628858
	FGF19	69.837	0.394691	0.37626	1.04899	0.294185	0.634852
	SERPINF1	1289.92	0.177566	0.169317	1.04872	0.294307	0.634852
	NTRK1	3.20094	0.287425	0.274725	1.04623	0.295456	0.635745
	MAPK10	21.2134	0.202251	0.194075	1.04213	0.29735	0.637958
	CDC45	412.091	0.116986	0.112491	1.03996	0.298358	0.637958
	KIT	157.401	-0.20346	0.195927	-1.03845	0.299063	0.637958
	LEF1	333.016	-0.167858	0.161768	-1.03765	0.299435	0.637958
	SOS1	1036.22	-0.049092	0.0476195	-1.03092	0.302577	0.643069
	PTPN7	257.699	-0.223663	0.220951	-1.01227	0.311408	0.65917
	CSNK1E	2183.08	-0.0564582	0.0558047	-1.01171	0.311677	0.65917
	MAP2K7	895.448	-0.0488384	0.0485962	-1.00498	0.314904	0.664372
	CRK	805.762	0.0773432	0.0776308	0.996295	0.319107	0.670272
	GNG2	194.663	0.124345	0.124872	0.995776	0.319359	0.670272
	MAPKAPK5	907.406	0.0580695	0.0583992	0.994354	0.32005	0.670272
	CTBP2	2511.23	-0.0569695	0.057428	-0.992015	0.32119	0.670272
	NKD2	419.587	-0.190018	0.1917	-0.991226	0.321575	0.670272
	RASGRP3	139.389	-0.128165	0.129771	-0.987624	0.323337	0.672323
	CCND1	5435.78	0.081977	0.0835876	0.980732	0.326725	0.677432
	FN1	29920.8	0.220405	0.22503	0.979445	0.32736	0.677432
	PPP3CB	765.092	0.0493896	0.0505433	0.977174	0.328483	0.678133
	LAMA1	48.5819	0.211427	0.216952	0.974532	0.329792	0.679215
	AKT1S1	1267.46	-0.070046	0.0723029	-0.968786	0.332652	0.682658
	CSF3	41.3808	0.284599	0.294209	0.967335	0.333377	0.682658
	BBC3	455.389	-0.0963915	0.099779	-0.96605	0.334019	0.682658
	UBE2I	2586.23	0.059374	0.0615372	0.964848	0.334621	0.682658
	MAPK3	2401.49	-0.0802038	0.0835467	-0.959988	0.337061	0.684347
	APH1A	4654.4	0.0453674	0.0473645	0.957835	0.338146	0.684347
	PDK1	495.044	-0.0946013	0.0987766	-0.957729	0.338199	0.684347
	TGFB1I1	533.394	0.11988	0.125278	0.956909	0.338613	0.684347
	NFATC4	297.278	-0.118717	0.124313	-0.954986	0.339585	0.684711
	MAD1L1	494.116	0.065241	0.0688514	0.947561	0.343353	0.68914
	ITGB3	124.732	-0.152656	0.161408	-0.945781	0.34426	0.68914
	CSNK2A1	1689.31	0.0750304	0.0794124	0.944819	0.344751	0.68914
	CDKN1B	1885.07	0.0706077	0.074765	0.944394	0.344968	0.68914
	PLAU	1502.94	0.139064	0.14807	0.939177	0.34764	0.692877
	JAG1	2198.07	-0.0957324	0.102617	-0.932908	0.350867	0.697702
	CDKN2C	225.999	0.0976663	0.10639	0.917999	0.358619	0.7109
	WNT1	0.882193	0.398152	0.43518	0.914913	0.360237	0.7109
	RAF1	1679.87	-0.0377525	0.0412646	-0.914889	0.36025	0.7109
	CDK4	3677.37	0.0711749	0.0779065	0.913594	0.36093	0.7109
	GNG12	2718.28	0.064576	0.0707842	0.912294	0.361614	0.7109
	INSR	1504.12	0.0705468	0.0777053	0.907877	0.363943	0.713857
	XIAP	1751.56	0.0569819	0.0629316	0.905458	0.365223	0.714746
	HES5	4.81533	0.278035	0.308056	0.902547	0.366766	0.716146
	FGF8	0.549686	0.530977	0.594341	0.893388	0.37165	0.724047
	COPS5	1450.24	0.0666672	0.0749563	0.889415	0.37378	0.724435
	RRAS2	380.171	0.104717	0.117879	0.888346	0.374355	0.724435
	FLNC	1109.64	0.19271	0.216934	0.888334	0.374361	0.724435
	MEF2A	671.619	-0.0510114	0.0576549	-0.884772	0.37628	0.726522
	LPAR5	475.152	-0.0824956	0.0937006	-0.880417	0.378633	0.729439
	PPP2R5D	1394.02	0.046969	0.0537651	0.873596	0.382339	0.733838
	TNFRSF21	2558.69	0.06529	0.0748325	0.872481	0.382946	0.733838
	PIK3R3	463.053	-0.086041	0.0987236	-0.871535	0.383462	0.733838
	CACNA1H	380.113	0.14933	0.172001	0.868189	0.385291	0.73571
	PCNA	3804.64	0.090348	0.104616	0.863619	0.387797	0.73771
	PRKAR2A	400.373	-0.0855261	0.0992834	-0.861434	0.388999	0.73771
	MAP3K1	489.766	-0.0603976	0.0701972	-0.860399	0.389569	0.73771
	ITGB6	670.414	-0.0970088	0.112792	-0.860071	0.38975	0.73771
	PHLPP1	476.705	0.0657404	0.0771123	0.852527	0.393921	0.743978
	PGF	205.961	0.126632	0.148896	0.850477	0.39506	0.744503
	IRF4	82.2309	0.191231	0.225744	0.847115	0.396931	0.746403
	ATF3	1087.55	-0.127165	0.150939	-0.842496	0.39951	0.748184
	DTX3	168.007	0.124992	0.148595	0.841157	0.40026	0.748184
	PRKAA1	1754.37	0.0476083	0.0567147	0.839435	0.401225	0.748184
	MAP3K6	412.492	-0.108605	0.12941	-0.839234	0.401338	0.748184
	FGF2	91.7871	-0.153852	0.183773	-0.837182	0.40249	0.748346
	GNG4	983.962	-0.230584	0.275818	-0.835999	0.403155	0.748346
	NCOR2	4069.68	-0.0508642	0.0611988	-0.83113	0.4059	0.751828
	MAP3K14	416.085	-0.0569963	0.0687972	-0.828468	0.407406	0.752918
	RASA1	987.256	-0.0623526	0.0753949	-0.827014	0.408229	0.752918
	CDK1	1441.88	0.0822599	0.10011	0.821692	0.411252	0.756879
	PLA2G4E	2.86034	0.212275	0.258881	0.81997	0.412233	0.757074
	HGF	34.4907	0.170034	0.208986	0.813614	0.415866	0.762128
	CREB3L2	1895.95	-0.0624517	0.0769546	-0.811539	0.417056	0.762212
	BIRC5	624.91	0.0867702	0.107063	0.810462	0.417675	0.762212
	COL4A1	8844.13	-0.10241	0.127062	-0.805982	0.420253	0.765303
	TCL1B	0.183219	-0.870378	1.08435	-0.802674	0.422163	0.767166
	PAK2	2716.92	0.0347214	0.0433596	0.800776	0.423261	0.767549
	PDPK1	1774.11	-0.0547245	0.0687241	-0.796293	0.425862	0.768914
	ELK1	1084.35	0.0467181	0.0587717	0.794908	0.426667	0.768914
	INPP5K	570.119	0.0613255	0.0771502	0.794884	0.426681	0.768914
	NFKBIA	1582.89	0.0631591	0.0796335	0.793122	0.427707	0.76916
	TP53	2366.66	0.106671	0.134986	0.790237	0.429389	0.770585
	CASP8	836.801	-0.0414382	0.0525726	-0.788209	0.430575	0.771112
	ITGA9	221.909	0.145478	0.185013	0.78631	0.431686	0.771505
	CDC25B	3426.74	0.0852868	0.109583	0.778286	0.4364	0.77733
	PPP2R2D	477.523	-0.0414467	0.0535109	-0.774547	0.438607	0.77733
	CSNK1A1L	2.23859	-0.159543	0.206267	-0.773481	0.439238	0.77733
	THBS1	5835.72	-0.119218	0.154195	-0.77316	0.439428	0.77733
	WNT5A	512.167	0.118706	0.154119	0.770223	0.441167	0.77733
	FRAT1	118.917	-0.0588442	0.0763996	-0.770215	0.441172	0.77733
	DLL1	241.235	0.11156	0.144863	0.770108	0.441236	0.77733
	PIK3R2	2227.86	0.0488961	0.0643933	0.759335	0.447652	0.78703
	MAP3K11	1894.82	0.0449888	0.0594017	0.757364	0.448832	0.787504
	PRKACA	1287.46	0.038303	0.0520069	0.736499	0.461427	0.803296
	SGK1	776.558	-0.103249	0.1407	-0.733824	0.463056	0.803296
	TRAF2	680.635	-0.0505838	0.0690658	-0.732399	0.463925	0.803296
	CREB1	833.799	-0.0265714	0.0362863	-0.732271	0.464003	0.803296
	CDC6	870.177	0.0835644	0.114284	0.731197	0.464659	0.803296
	LRP6	930.816	-0.0495471	0.0677782	-0.731018	0.464768	0.803296
	FZD9	16.2266	0.214437	0.293925	0.729563	0.465657	0.803296
	FZD5	1692.27	-0.0543292	0.0748034	-0.726294	0.467659	0.803296
	HRK	0.301525	0.850721	1.17314	0.725166	0.46835	0.803296
	DUSP10	301.968	0.0847726	0.11695	0.724864	0.468535	0.803296
	COL6A3	11652.4	0.129902	0.179631	0.723162	0.46958	0.803296
	E2F1	693.465	-0.0772112	0.106853	-0.722596	0.469928	0.803296
	TTK	480.264	0.0695182	0.0963465	0.721543	0.470575	0.803296
	CACNG1	0.413138	0.588091	0.817974	0.718961	0.472165	0.803296
	AKT3	203.938	0.11721	0.163077	0.718738	0.472302	0.803296
	TEK	125.13	-0.112465	0.156613	-0.718107	0.472691	0.803296
	CREB3L1	2584.67	0.146242	0.20454	0.714978	0.474623	0.804998
	PTEN	1309.73	0.0468717	0.0657081	0.713332	0.47564	0.805144
	PLCB1	329.88	-0.114153	0.160594	-0.71082	0.477196	0.806199
	TAOK3	1093.19	-0.0366118	0.0517241	-0.707829	0.479052	0.807165
	NOTCH2	1799.36	0.0582907	0.0824604	0.706892	0.479633	0.807165
	CDC7	216.118	-0.0750341	0.106425	-0.705039	0.480786	0.807447
	CCNB1	1769.25	0.074478	0.105849	0.703623	0.481668	0.807447
	BUB3	2550.25	0.0435385	0.0622201	0.699749	0.484084	0.809198
	YWHAG	5173.72	0.0308784	0.0442308	0.69812	0.485102	0.809198
	BCAR1	1985.79	0.0416585	0.0598172	0.696431	0.486159	0.809198
	RASGRF1	28.9206	-0.172724	0.248561	-0.694894	0.487121	0.809198
	ITGA1	967.894	0.0748006	0.10771	0.694466	0.48739	0.809198
	IL6R	134.98	0.105087	0.152072	0.691033	0.489545	0.809871
	RPS6KB2	983.069	0.0493761	0.0714728	0.690838	0.489667	0.809871
	EFNA3	834.441	0.100333	0.145587	0.689162	0.490722	0.810015
	MAML1	1261.48	-0.0313325	0.0455802	-0.687414	0.491822	0.810015
	SMURF2	426.812	-0.0430623	0.0627514	-0.686237	0.492564	0.810015
	CACNB4	17.8037	-0.155148	0.227329	-0.682482	0.494934	0.812054
	RELA	2158	0.0264165	0.0387737	0.6813	0.495682	0.812054
	RRAGD	133.135	0.121024	0.179226	0.67526	0.49951	0.814587
	EFNA4	593.46	0.0588177	0.0871278	0.675074	0.499629	0.814587
	HRAS	572.664	0.0648456	0.0963614	0.672941	0.500985	0.814587
	DAAM1	335.658	0.0555423	0.0826738	0.671825	0.501695	0.814587
	FZD8	208.386	0.0822086	0.122435	0.671447	0.501936	0.814587
	HELLS	262.156	0.0647413	0.0974546	0.664322	0.506484	0.819455
	PIK3CD	191.398	0.104878	0.158367	0.662249	0.507812	0.819455
	ITGA11	717.026	-0.13424	0.203113	-0.660914	0.508667	0.819455
	PDGFC	271.428	0.108172	0.163958	0.659754	0.509411	0.819455
	WNT3A	1.07216	0.238565	0.361925	0.659156	0.509795	0.819455
	MAP4K4	1957.23	-0.0481402	0.0732523	-0.657184	0.511063	0.819455
	CRADD	127.527	0.0442081	0.0673494	0.656399	0.511567	0.819455
	CDC25A	484.546	-0.069967	0.107812	-0.648971	0.516357	0.824767
	MAP2K4	522.774	0.0445639	0.0690855	0.645055	0.518892	0.824767
	FGF7	131.445	-0.131819	0.20436	-0.645034	0.518905	0.824767
	SFRP5	5.84111	0.28928	0.448485	0.645017	0.518916	0.824767
	FLT3LG	61.9581	0.0712005	0.110829	0.642437	0.520589	0.824767
	DUSP6	2427.58	-0.074826	0.116476	-0.642414	0.520604	0.824767
	SP1	2562	-0.0258688	0.0404754	-0.639124	0.522743	0.82664
	PLA2G4A	207.106	-0.164544	0.259139	-0.634966	0.52545	0.828446
	WNT6	10.3976	0.238893	0.37733	0.633113	0.52666	0.828446
	NTF3	7.78469	0.119833	0.189321	0.632964	0.526757	0.828446
	TGFBR3	461.289	0.0977783	0.155229	0.629897	0.528762	0.829299
	EFNA5	77.7924	-0.14639	0.232661	-0.629201	0.529218	0.829299
	RASGRP4	17.4406	-0.125405	0.200281	-0.626145	0.53122	0.830932
	HSPA1L	32.0155	0.0604038	0.0972699	0.620992	0.534605	0.833635
	PTK2	2496.67	0.0417819	0.0673271	0.62058	0.534876	0.833635
	MCM3	3703.06	-0.0445182	0.0720861	-0.61757	0.536859	0.835221
	CDKN2D	188.909	0.0510462	0.0834167	0.611942	0.540576	0.839494
	CASP6	990.466	0.0535895	0.0878037	0.610334	0.541641	0.83964
	EGF	64.6184	0.234867	0.38882	0.60405	0.545811	0.844591
	SMAD4	991.054	0.0481209	0.0799133	0.602164	0.547065	0.84502
	NTF4	0.668684	0.3978	0.663678	0.599387	0.548915	0.846366
	ITGB4	8960.77	-0.0556429	0.0935598	-0.594731	0.552023	0.847038
	PLA2G4D	13.3379	-0.153992	0.258948	-0.594683	0.552056	0.847038
	COL1A2	39140.6	0.112919	0.190434	0.592959	0.553209	0.847038
	ITGA7	258.667	0.100762	0.169956	0.592871	0.553267	0.847038
	FLT4	147.044	-0.0841044	0.142753	-0.58916	0.555754	0.849341
	IL3RA	156.525	0.0811275	0.13816	0.587201	0.557069	0.84985
	FLT3	5.22146	-0.161503	0.277012	-0.583019	0.559881	0.851688
	FLNA	14483.1	0.0894596	0.154274	0.579877	0.561998	0.851688
	SMC3	1530.08	0.0334987	0.0578592	0.57897	0.56261	0.851688
	PPP3R1	1522.77	0.0245807	0.0424788	0.578658	0.56282	0.851688
	MAP2K6	340.529	0.0642844	0.1112	0.578099	0.563197	0.851688
	CAV1	873.295	0.0831983	0.145695	0.571046	0.567969	0.856092
	BCL2L11	511.21	0.0416275	0.0729196	0.570869	0.568089	0.856092
	TP53BP1	938.48	-0.0445148	0.0783117	-0.568432	0.569742	0.85709
	VWF	2424.98	0.0877299	0.154918	0.566297	0.571192	0.857779
	CCNA2	1117.58	0.0571226	0.102128	0.559324	0.575941	0.862302
	RRAGA	1421.34	0.0332672	0.0595177	0.558948	0.576198	0.862302
	SOS2	758.262	0.034622	0.0625347	0.553645	0.579822	0.866227
	CSNK2A2	576.565	0.0393065	0.0713765	0.550693	0.581844	0.86775
	RB1	1439.48	0.0473873	0.0862927	0.549147	0.582905	0.867836
	MCL1	6871.43	-0.0397875	0.0729707	-0.545254	0.585579	0.868046
	CHUK	593.086	0.030707	0.0564172	0.544285	0.586246	0.868046
	ARRB1	542.483	0.0459979	0.0845254	0.54419	0.586311	0.868046
	CACNA1F	4.86716	-0.135893	0.250402	-0.542699	0.587337	0.868046
	PRLR	524.914	0.0882993	0.163021	0.541645	0.588063	0.868046
	WNT10B	13.8849	0.128759	0.238961	0.538826	0.590007	0.869277
	BAX	1420.7	-0.0445306	0.0828443	-0.537522	0.590907	0.869277
	CCNA1	0.569994	0.240583	0.452815	0.531306	0.595207	0.8738
	GADD45A	534.892	-0.0468554	0.0883801	-0.530158	0.596002	0.8738
	PPP2R3B	236.752	-0.0601434	0.114859	-0.523627	0.600538	0.87896
	STK4	1546.28	-0.0403124	0.0774108	-0.52076	0.602534	0.879959
	FRAT2	709.565	-0.0371256	0.0715825	-0.518642	0.604011	0.879959
	LAMC2	4489.35	0.0625645	0.120719	0.518267	0.604272	0.879959
	PDGFD	108.088	-0.0729196	0.142908	-0.510256	0.609872	0.884056
	CDK7	602.836	0.0396381	0.0778917	0.508887	0.610831	0.884056
	DUSP3	1619.79	-0.0282221	0.0555134	-0.508384	0.611184	0.884056
	RPS6KA5	153.544	-0.0538042	0.105954	-0.507805	0.61159	0.884056
	FADD	673.827	0.0249564	0.0492295	0.506941	0.612196	0.884056
	CDC27	1159.15	0.0255329	0.0505628	0.504974	0.613577	0.884573
	MAP2K3	1875	0.0474289	0.0948142	0.500229	0.616913	0.886523
	IGF1R	1267.44	-0.0436092	0.0871946	-0.500136	0.616979	0.886523
	RAC3	88.2015	0.0846013	0.169718	0.498483	0.618144	0.886655
	SMC1B	2.67167	0.177583	0.357954	0.496105	0.61982	0.886655
	WNT2B	36.2835	-0.0808391	0.163099	-0.495644	0.620146	0.886655
	GNG5	2156.33	0.0344632	0.069929	0.492831	0.622132	0.888027
	TLR2	150.71	-0.0744167	0.151694	-0.49057	0.62373	0.888841
	MAPK13	2651.82	-0.0365517	0.0750527	-0.487014	0.626249	0.889883
	COL9A2	301.984	-0.104513	0.214769	-0.486633	0.626519	0.889883
	RBL2	1590.44	-0.0279851	0.0580575	-0.482024	0.629789	0.892184
	AKT1	3433.54	-0.0250503	0.0521079	-0.480738	0.630703	0.892184
	TCF7L1	111.724	0.0534208	0.111295	0.479992	0.631233	0.892184
	MCM2	1919.23	0.0377302	0.0791184	0.476883	0.633446	0.893851
	FGFR2	337.883	0.0975234	0.205929	0.473579	0.6358	0.893856
	FOXP3	57.5149	0.0845204	0.178682	0.473022	0.636198	0.893856
	CSNK2A3	607.36	0.0429504	0.0909101	0.472449	0.636607	0.893856
	HES1	1695.63	0.0452276	0.0962494	0.4699	0.638426	0.893856
	BUB1	841.117	-0.0402611	0.0857286	-0.469634	0.638616	0.893856
	CCND2	3752.53	0.0742088	0.159296	0.465856	0.641319	0.894221
	MAPK8	265.67	-0.02747	0.0590071	-0.465537	0.641547	0.894221
	LPAR2	431.195	-0.0354644	0.076689	-0.462445	0.643762	0.894221
	FLNB	9199.02	0.0365474	0.0790568	0.462292	0.643872	0.894221
	G6PC3	1417.48	0.0373712	0.0808813	0.46205	0.644046	0.894221
	EEF2K	849.075	0.0286503	0.0623301	0.459654	0.645764	0.89517
	PDGFRB	2270.35	0.0676709	0.148437	0.45589	0.648469	0.897481
	DAG1	3701.98	0.0258904	0.0571281	0.453199	0.650406	0.898724
	COL1A1	61283.7	0.0900593	0.200629	0.448885	0.653514	0.900442
	EP300	2076.16	0.0281876	0.0629184	0.448003	0.654151	0.900442
	SHC1	2681.26	0.0239029	0.0534569	0.447142	0.654772	0.900442
	FGF23	1.56586	-0.33836	0.760511	-0.444911	0.656384	0.901226
	CACNG6	0.252522	0.455094	1.04447	0.435719	0.66304	0.906849
	CACNA2D1	18.6667	0.127113	0.293059	0.433745	0.664473	0.906849
	ORC6	334.725	0.0464627	0.107562	0.431961	0.66577	0.906849
	PKN2	1169.73	0.0252151	0.0584564	0.43135	0.666214	0.906849
	ITGA3	2883.22	-0.0501098	0.116889	-0.428697	0.668144	0.906849
	NGF	5.31522	-0.102737	0.239833	-0.42837	0.668381	0.906849
	FGF10	1.7232	0.170191	0.397776	0.427856	0.668756	0.906849
	LAMB3	4072.78	-0.042338	0.0989891	-0.427704	0.668867	0.906849
	TP63	5.60941	-0.105513	0.248541	-0.424528	0.67118	0.908311
	PCK1	1160.78	-0.104057	0.246299	-0.422481	0.672674	0.908311
	PIK3CB	1084.99	0.0219071	0.0519245	0.421904	0.673095	0.908311
	CHRM1	30.8421	0.117039	0.279483	0.418771	0.675384	0.90938
	LPAR4	1.85663	0.111391	0.266523	0.417942	0.67599	0.90938
	E2F5	340.615	0.0457873	0.110386	0.414791	0.678295	0.910941
	FOSL1	391.709	0.0765924	0.185239	0.413478	0.679256	0.910941
	FLT1	657.871	0.0421712	0.102494	0.411449	0.680743	0.911521
	MCM6	1621.42	-0.0297583	0.0727434	-0.409086	0.682477	0.91243
	RRAGB	199.351	-0.0369738	0.0912754	-0.40508	0.685419	0.913552
	MAP3K7	584.492	-0.0189661	0.0468221	-0.405067	0.685428	0.913552
	ZEB2	374.975	0.0635652	0.157643	0.403221	0.686786	0.913953
	VEGFB	864.683	0.0335658	0.0840978	0.399128	0.689799	0.916553
	MAPK12	108.77	-0.0683002	0.174966	-0.390364	0.696268	0.921111
	GADD45B	470.81	0.0475217	0.121801	0.390159	0.696419	0.921111
	LAMB1	4660.88	-0.0362942	0.0938071	-0.386903	0.698828	0.921111
	BIRC2	993.286	-0.0214576	0.055761	-0.384814	0.700375	0.921111
	LAMTOR1	1653.59	0.0229717	0.0597992	0.384148	0.700869	0.921111
	SNIP1	257.245	0.0176893	0.0460811	0.383872	0.701073	0.921111
	EGFR	651.608	0.0390548	0.101953	0.383068	0.70167	0.921111
	HDAC1	5319.1	-0.0255863	0.0668116	-0.382962	0.701748	0.921111
	TCF7	1248.66	0.0451874	0.118732	0.380584	0.703512	0.922027
	CCNH	564.675	0.0275318	0.0727823	0.378277	0.705225	0.922052
	MYC	6069.42	-0.0407671	0.108888	-0.374395	0.708111	0.922052
	PORCN	182.911	-0.0303416	0.0810883	-0.374179	0.708271	0.922052
	NFKBIB	737.293	0.0309464	0.0835272	0.370495	0.711014	0.922052
	CDC23	750.643	-0.0198448	0.0537295	-0.369347	0.711869	0.922052
	PIK3CA	278.608	-0.0205306	0.0557158	-0.368489	0.712509	0.922052
	NOTUM	1622.61	0.134349	0.365491	0.367585	0.713183	0.922052
	ATF6B	2771.32	-0.0223339	0.0610033	-0.366109	0.714284	0.922052
	SOST	0.384028	-0.329421	0.90202	-0.365204	0.714959	0.922052
	TGFA	511.008	0.0387203	0.106052	0.365107	0.715032	0.922052
	CFLAR	881.06	-0.021099	0.0585766	-0.360195	0.718702	0.922052
	SRF	1598.5	0.0185036	0.0513787	0.360142	0.718741	0.922052
	PKMYT1	673.664	-0.0391964	0.10905	-0.359435	0.71927	0.922052
	KAT2B	238.524	-0.0405777	0.112911	-0.359378	0.719313	0.922052
	CTNNB1	11783.5	0.0228496	0.0636301	0.3591	0.71952	0.922052
	IRF7	472.975	0.0432875	0.122021	0.354755	0.722773	0.92485
	ANAPC7	1222.45	-0.0218698	0.0630333	-0.346957	0.728624	0.929941
	PTPN5	3.52975	0.109094	0.314766	0.346587	0.728902	0.929941
	CACNA1C	337.58	-0.0594179	0.174179	-0.341132	0.733004	0.933798
	FGF11	39.0228	0.0468647	0.138896	0.337408	0.735809	0.935645
	GNG7	51.9074	-0.0586375	0.174342	-0.336336	0.736618	0.935645
	PDGFRA	869.696	0.0522262	0.157128	0.33238	0.739603	0.938059
	BAK1	989.116	-0.0292269	0.0890839	-0.328082	0.742849	0.939045
	BOK	744.136	0.035193	0.107307	0.327964	0.742939	0.939045
	PRKDC	6293.41	0.0305645	0.0934575	0.327041	0.743637	0.939045
	GNA12	1192.94	0.0172815	0.0539579	0.320278	0.748757	0.940016
	WNT7B	29.0954	0.0946425	0.297178	0.318471	0.750128	0.940016
	TGFBR1	1067.99	-0.0233313	0.0735851	-0.317066	0.751194	0.940016
	CASP10	689.014	-0.0298135	0.0941693	-0.316595	0.751551	0.940016
	LAMA4	1475.56	-0.0393354	0.124258	-0.316563	0.751575	0.940016
	LFNG	2507.33	-0.0340592	0.108291	-0.314515	0.75313	0.940016
	SMAD2	1217.33	0.0218485	0.0696621	0.313636	0.753798	0.940016
	DVL2	601.38	0.0186157	0.0594068	0.31336	0.754007	0.940016
	EIF4E2	1685.42	0.0171781	0.0548602	0.313124	0.754186	0.940016
	ARAF	1495.06	-0.0191444	0.061585	-0.310862	0.755906	0.940804
	FAS	294.595	0.0387837	0.125611	0.30876	0.757504	0.941438
	MAPK9	1060.48	0.017298	0.0564589	0.306383	0.759313	0.942333
	CHEK1	459.354	-0.0254725	0.084175	-0.302614	0.762184	0.942811
	IRF6	927.412	0.0213863	0.0707883	0.302116	0.762563	0.942811
	BCL2	187.788	-0.043508	0.144264	-0.301585	0.762968	0.942811
	ITGAV	2200.82	0.0269286	0.0900509	0.299037	0.764912	0.942929
	LAMA3	1902.84	-0.0466321	0.156168	-0.298601	0.765244	0.942929
	BCR	1724.4	0.0190053	0.0644623	0.294828	0.768125	0.945132
	CHD8	1311.84	-0.0152798	0.0522661	-0.292347	0.770022	0.946069
	ITGB1	10097.1	-0.0180584	0.0625974	-0.288485	0.772975	0.946069
	DVL1	1703.12	-0.0243246	0.084967	-0.286283	0.774661	0.946069
	LAMB2	2027.32	0.0316985	0.110851	0.285956	0.774912	0.946069
	PLK1	1307.13	-0.0259765	0.0912395	-0.284707	0.775868	0.946069
	CSNK2B	2798.08	0.0195416	0.0688742	0.283729	0.776618	0.946069
	CDC16	1751.03	-0.023789	0.0841652	-0.282647	0.777447	0.946069
	ZFYVE9	371.067	-0.018358	0.0650067	-0.282401	0.777636	0.946069
	RYK	1198.18	-0.0145654	0.0519336	-0.280462	0.779123	0.946547
	MAPKAPK2	2795.63	0.0157648	0.0575581	0.273894	0.784166	0.951338
	PIK3R6	21.1331	0.0479881	0.177246	0.270743	0.786589	0.951741
	NTRK2	259.453	0.0860695	0.318543	0.270197	0.787009	0.951741
	E2F4	2064.11	0.0161245	0.0599049	0.269169	0.7878	0.951741
	WEE2	0.366054	-0.127129	0.475949	-0.267107	0.789386	0.952328
	CCNE2	225.9	0.0271034	0.105126	0.257818	0.796547	0.959628
	PPM1B	1066.22	0.0115611	0.0451882	0.255842	0.798073	0.960129
	ITCH	1676.18	0.016907	0.0689026	0.245375	0.806166	0.965763
	PKN3	249.266	0.0276949	0.11298	0.245131	0.806355	0.965763
	JAK3	245.864	0.0324687	0.132463	0.245115	0.806367	0.965763
	ORC1	308.446	-0.026282	0.109064	-0.240977	0.809573	0.965763
	PIK3R5	93.6236	0.0420956	0.174935	0.240636	0.809837	0.965763
	PSEN2	416.306	-0.0181782	0.0764145	-0.23789	0.811967	0.965763
	PRKCB	103.112	-0.0473434	0.199015	-0.237888	0.811968	0.965763
	G6PC2	0.257592	0.159809	0.675394	0.236616	0.812955	0.965763
	FGF21	0.147009	0.267279	1.13525	0.235437	0.81387	0.965763
	HSPA2	419.118	-0.0404212	0.172659	-0.23411	0.814899	0.965763
	WNT5B	115.041	0.042968	0.183677	0.233933	0.815037	0.965763
	DBF4	500.093	-0.0186618	0.0812743	-0.229615	0.818391	0.966485
	DDIT3	443.195	0.026708	0.116664	0.228931	0.818923	0.966485
	APP	22743.9	-0.0152031	0.066505	-0.228601	0.819179	0.966485
	UCHL5	592.581	0.0156433	0.068793	0.227397	0.820115	0.966485
	MCM4	2559.31	0.0214913	0.0955598	0.224899	0.822058	0.966511
	GYS2	0.180831	-0.163302	0.733346	-0.22268	0.823785	0.966511
	CACNB1	117.217	-0.02409	0.108969	-0.221073	0.825036	0.966511
	CTNNBIP1	795.859	-0.0189694	0.0861284	-0.220246	0.82568	0.966511
	PSEN1	2019.56	0.0112502	0.0512965	0.219318	0.826403	0.966511
	IFNAR2	398.199	0.0128907	0.0589276	0.218754	0.826842	0.966511
	GNB2	5033.75	0.0152199	0.0703304	0.216406	0.828671	0.967342
	ANGPT4	0.181153	0.168678	0.795047	0.212161	0.831982	0.968086
	CCNE1	263.612	0.0268044	0.128386	0.20878	0.83462	0.968086
	CUL1	1653.71	-0.0103985	0.0502731	-0.20684	0.836135	0.968086
	OSMR	265.357	0.0383391	0.186387	0.205696	0.837028	0.968086
	CACNA1D	340.178	0.0296045	0.146348	0.202288	0.839692	0.968086
	EPO	0.320018	-0.0970443	0.48815	-0.1988	0.842419	0.968086
	IGF1	88.0608	0.0510671	0.257799	0.198089	0.842975	0.968086
	TRAF3	291.3	-0.0120717	0.0611094	-0.197542	0.843403	0.968086
	YWHAQ	6771.04	-0.0118823	0.0609333	-0.195005	0.845389	0.968086
	MAPKAPK3	1366.69	-0.012475	0.0652704	-0.191128	0.848425	0.968086
	COL2A1	16.305	0.0769737	0.403344	0.190839	0.848652	0.968086
	MYB	1975.2	0.0199386	0.104647	0.190532	0.848893	0.968086
	WNT3	21.3909	-0.0272656	0.144827	-0.188262	0.850671	0.968086
	EIF4G1	9690.47	-0.00908377	0.0483721	-0.18779	0.851042	0.968086
	GHR	61.7742	-0.0404271	0.216201	-0.186988	0.85167	0.968086
	SCAF11	2251.39	-0.00892781	0.0486502	-0.18351	0.854398	0.968086
	MAP3K20	2335.77	-0.0171534	0.0954167	-0.179773	0.857331	0.968086
	CCND3	1335.46	-0.0157783	0.087968	-0.179364	0.857652	0.968086
	NFATC2	87.4609	-0.0321915	0.182052	-0.176826	0.859645	0.968086
	CACNA2D3	4.18351	0.046399	0.262822	0.176541	0.859869	0.968086
	CSNK1A1	4445.53	-0.00830414	0.0471948	-0.175955	0.86033	0.968086
	HDAC2	2964.43	0.0112509	0.0640277	0.175719	0.860515	0.968086
	RNF111	499.877	0.0102322	0.0583473	0.175368	0.86079	0.968086
	MAPK1	2628.91	0.00809978	0.0463912	0.174597	0.861396	0.968086
	PIK3CG	54.1114	0.0352751	0.202601	0.174111	0.861778	0.968086
	COL4A5	75.2252	-0.0430238	0.249572	-0.17239	0.863131	0.968086
	CSF1R	612.424	0.0309226	0.179487	0.172284	0.863215	0.968086
	VEGFC	66.6868	-0.0277299	0.161026	-0.172208	0.863274	0.968086
	PRKACB	1059.67	0.0264096	0.153753	0.171766	0.863621	0.968086
	DUSP7	502.727	-0.0111792	0.0655439	-0.170561	0.864569	0.968086
	INS	0.152564	0.483423	2.83482	0.17053	0.864593	0.968086
	OTX2	0.178283	0.242062	1.47041	0.164621	0.869242	0.968086
	MAPT	36.6727	-0.0423451	0.2593	-0.163305	0.870278	0.968086
	ETS1	1394.39	0.0194019	0.119677	0.162119	0.871212	0.968086
	CHEK2	418.268	0.0141905	0.0882145	0.160863	0.872201	0.968086
	NOTCH3	1745.42	-0.0210243	0.132485	-0.158692	0.873911	0.968086
	LAMA2	289.346	-0.0335876	0.211785	-0.158593	0.873989	0.968086
	CACNG8	0.218822	0.105899	0.676582	0.156521	0.875622	0.968086
	FOXO3	1736.5	-0.0128779	0.0826795	-0.155757	0.876225	0.968086
	ATF2	346.951	0.00943018	0.0609343	0.15476	0.877011	0.968086
	ZEB1	374.956	-0.0226786	0.147009	-0.154267	0.8774	0.968086
	MDM2	1216.71	0.0136492	0.088494	0.154239	0.877421	0.968086
	RUNX2	194.598	0.0217977	0.141337	0.154224	0.877433	0.968086
	RBL1	275.812	-0.0157814	0.104145	-0.151533	0.879555	0.96838
	GNB4	344.248	0.02185	0.144656	0.151048	0.879938	0.96838
	FGFR4	2334.28	-0.0206541	0.13919	-0.148387	0.882037	0.969383
	IL7R	94.0844	-0.0319552	0.218192	-0.146454	0.883563	0.969383
	PAK1	2248.51	0.00820893	0.0563678	0.145632	0.884212	0.969383
	ORC5	522.665	-0.00968957	0.0682017	-0.142072	0.887023	0.970314
	SENP2	634.98	-0.00693003	0.0493895	-0.140314	0.888412	0.970314
	BAD	686.848	0.0111191	0.0807832	0.137642	0.890524	0.970314
	CREB3	940.112	0.00920501	0.0671589	0.137063	0.890981	0.970314
	MKNK2	3438.31	-0.00931276	0.0681838	-0.136583	0.89136	0.970314
	COL4A2	9227.43	0.0170032	0.124989	0.136038	0.891791	0.970314
	SGK3	380.244	-0.0113365	0.0850105	-0.133355	0.893913	0.9714
	ROCK1	918.32	0.00929686	0.0719806	0.129158	0.897233	0.972788
	EFNA2	67.4125	-0.0219033	0.170564	-0.128417	0.897819	0.972788
	FZD3	152.244	0.017397	0.136473	0.127476	0.898564	0.972788
	ITGB7	213.929	-0.0200994	0.163098	-0.123236	0.901921	0.973709
	PIAS1	302.364	0.00690549	0.0569374	0.121282	0.903468	0.973709
	TNR	0.312236	-0.0749588	0.618343	-0.121225	0.903513	0.973709
	MCM7	5178.21	-0.00958798	0.0803068	-0.119392	0.904965	0.973709
	IL1R1	680.327	0.0178236	0.151852	0.117375	0.906563	0.973709
	ITGA10	16.6735	0.0226527	0.193547	0.11704	0.906828	0.973709
	MEF2C	236.877	0.0157902	0.135594	0.116452	0.907295	0.973709
	ORC3	511.598	-0.00755098	0.069205	-0.10911	0.913115	0.973732
	SIN3A	1289.22	0.00526129	0.048641	0.108166	0.913864	0.973732
	FGF13	53.6066	-0.0243738	0.225798	-0.107945	0.914039	0.973732
	DLL3	7.31496	-0.0390188	0.365333	-0.106803	0.914945	0.973732
	DFFA	526.415	0.00707945	0.0664051	0.10661	0.915098	0.973732
	TFDP2	329.762	-0.0081514	0.0768163	-0.106115	0.915491	0.973732
	ANAPC5	2648.5	0.00543753	0.0517285	0.105117	0.916283	0.973732
	PRKACG	0.0453667	-0.198609	1.89028	-0.105069	0.916321	0.973732
	COL4A6	14.5297	-0.0279698	0.274782	-0.101789	0.918924	0.974613
	FZD6	629.446	-0.0085838	0.0853107	-0.100618	0.919854	0.974613
	DDIT4	3212.98	0.0128851	0.129154	0.0997651	0.920531	0.974613
	CREBBP	2062.08	-0.00548334	0.0565857	-0.0969033	0.922803	0.975825
	LAMC1	3471.09	0.00825002	0.0870681	0.0947537	0.92451	0.976258
	VEGFD	2.64392	0.0301056	0.324927	0.0926534	0.926179	0.976258
	CACNG7	0.104335	0.103289	1.12623	0.0917121	0.926927	0.976258
	GRB2	3130.43	-0.00381791	0.0422121	-0.0904459	0.927933	0.976258
	KLF10	1426.7	0.00742551	0.0831665	0.0892849	0.928856	0.976258
	TNXB	303.411	0.0193664	0.225782	0.0857748	0.931645	0.978002
	SKP2	316.862	0.00740306	0.0902515	0.082027	0.934625	0.978427
	MAP4K1	74.6982	0.0164685	0.20371	0.0808425	0.935567	0.978427
	MAP2K2	2875.67	-0.00555404	0.0699168	-0.0794378	0.936684	0.978427
	MAP2K5	326.048	0.00502698	0.0632842	0.0794351	0.936687	0.978427
	JUN	6212.1	0.00822389	0.105228	0.078153	0.937706	0.978427
	FGF1	29.8248	-0.0148248	0.197605	-0.0750224	0.940197	0.979844
	SRC	2911.33	0.00533199	0.0742183	0.0718419	0.942728	0.981299
	STAG1	678.726	-0.00383129	0.0583178	-0.0656967	0.947619	0.984341
	MAP3K12	74.4053	-0.00862963	0.136719	-0.0631193	0.949672	0.984341
	CXXC4	8.08847	0.0135243	0.215821	0.0626644	0.950034	0.984341
	CDKN1A	2967.35	0.00726019	0.118755	0.061136	0.951251	0.984341
	IL2	0.0504894	-0.108875	1.78413	-0.0610239	0.95134	0.984341
	GNG11	240.048	0.00696572	0.124989	0.0557305	0.955556	0.986386
	FGF18	29.2543	-0.0102016	0.183222	-0.0556791	0.955597	0.986386
	FGF4	0.0349625	-0.114617	2.31002	-0.0496175	0.960427	0.988244
	ITGA4	274.105	0.00730461	0.1475	0.0495228	0.960503	0.988244
	SOX17	30.0463	0.00733292	0.149288	0.0491193	0.960824	0.988244
	CTBP1	3001.69	0.00270446	0.0595819	0.0453906	0.963796	0.990123
	DAXX	1603.44	-0.00195347	0.0470597	-0.0415105	0.966889	0.992122
	PIAS2	142.377	0.00338631	0.0884536	0.0382834	0.969462	0.993059
	CACNG2	0.0369935	0.138216	3.74076	0.0369487	0.970526	0.993059
	SKI	1683.2	-0.0021165	0.058717	-0.0360458	0.971246	0.993059
	DAAM2	188.203	0.0048636	0.150539	0.032308	0.974226	0.994096
	TRAP1	3926.38	0.00260547	0.0816992	0.031891	0.974559	0.994096
	CACNG5	0.0284132	0.106392	3.74076	0.0284414	0.97731	NA
	SMAD3	1135.52	0.00237781	0.0853782	0.0278503	0.977782	0.996041
	WNT10A	63.4072	-0.00631639	0.247029	-0.0255694	0.979601	0.996041
	IFNA5	0.00868495	-0.0942871	3.74076	-0.0252054	0.979891	NA
	PPP2R2A	1056.38	0.00219574	0.0872393	0.0251691	0.97992	0.996041
	IFNA21	0.0119903	-0.0836792	3.74076	-0.0223696	0.982153	NA
	GNG8	0.0506207	0.0754442	3.40306	0.0221695	0.982313	0.99651
	TRADD	398.824	-0.00178856	0.0833216	-0.0214658	0.982874	0.99651
	CA2	918.471	0.004886	0.251251	0.0194467	0.984485	0.99651
	IFNA13	0.0187228	-0.0624634	3.74076	-0.0166981	0.986677	NA
	BDNF	16.5183	-0.00270552	0.16693	-0.0162075	0.987069	0.99651
	CCNB3	6.95917	-0.00341032	0.218495	-0.0156082	0.987547	0.99651
	RASGRF2	96.3729	0.00211905	0.159138	0.0133157	0.989376	0.99651
	FZR1	1121.14	-0.000692765	0.0522931	-0.0132477	0.98943	0.99651
	COL4A4	45.0094	0.00324908	0.249201	0.013038	0.989597	0.99651
	CACNG3	0.00782418	-0.0363789	3.74076	-0.00972502	0.992241	NA
	JUND	2859.94	-0.000856069	0.0938212	-0.00912447	0.99272	0.997416
	GH2	0.0109376	0.0321371	3.74076	0.00859108	0.993145	NA
	PRKAA2	55.843	0.00280533	0.334	0.00839918	0.993299	0.997416
	RBPJL	0.0274916	0.0272685	3.74076	0.00728956	0.994184	NA
	CAMK2B	5.45071	0.0024257	0.338587	0.00716419	0.994284	0.997416
	IFNA1	0.0120471	-0.025771	3.74076	-0.00688926	0.994503	NA
	FGF22	0.0115868	-0.025771	3.74076	-0.00688926	0.994503	NA
	IL4	0.0108996	-0.025771	3.74076	-0.00688926	0.994503	NA
	PPP3R2	0.0276545	-0.0200304	3.64083	-0.0055016	0.99561	NA
	IL1A	43.1564	0.00125076	0.259106	0.00482723	0.996148	0.997416
	COL4A3	10.7097	0.00175629	0.37501	0.00468332	0.996263	0.997416
	GH1	0.0261445	0.0166617	3.6629	0.00454877	0.996371	NA
	CSH2	0.00588579	0.0109213	3.74076	0.00291955	0.997671	NA
	FGF16	0.00556654	0.0109213	3.74076	0.00291955	0.997671	NA
	IFNB1	0.0318646	-0.00941704	3.22568	-0.00291939	0.997671	NA
	MAP3K5	683.373	5.24e-05	0.0854118	0.000613887	0.99951	0.99951
	IFNA8	0.00265042	0.000313432	3.74076	8.38e-05	0.999933	NA
	CSH1	0.00257939	0.000313432	3.74076	8.38e-05	0.999933	NA
	EIF4E1B	0.00501352	0.000313432	3.74076	8.38e-05	0.999933	NA
	FGF6	0	0	0	0	1	NA
	IFNA10	0	NA	NA	NA	NA	NA
	IFNA14	0	NA	NA	NA	NA	NA
	IFNA16	0	NA	NA	NA	NA	NA
	IFNA17	0	NA	NA	NA	NA	NA
	IFNA2	0	NA	NA	NA	NA	NA
	IFNA4	0	NA	NA	NA	NA	NA
	IFNA6	0	NA	NA	NA	NA	NA
	IFNA7	0	NA	NA	NA	NA	NA
	IL3	0	NA	NA	NA	NA	NA
