# Supplementary material for: A Systems Biology Approach to Understand the Racial Disparities in Colorectal Cancer
Source: Cancer Res Commun. 2024 Jan 12;4(1):103–17. doi: 10.1158/2767-9764.CRC-22-0464 (PMC10785768; doi:10.1158/2767-9764.CRC-22-0464)
Supplement: Supplementary Table S6 — This file contains the PROGENy Activity Score Results from both cohorts for each signalling pathway analysed. [file crc-22-0464-s06.xlsx]

## Sheet: BLACK PROGENY RESULTS
Supplementary Table S6: This file contains the PROGENy Activity Score Results from both cohorts for each signalling pathway analysed.
Black/AA Cohort	MAPK	p53	PI3K	TGFb	WNT
TCGA.CM.6168.01	-0.549796	0.12661	0.64313	1.2068	1.3342
TCGA.QL.A97D.01	-0.570989	0.0229756	-1.16975	0.0311247	0.129163
TCGA.WS.AB45.01	1.18939	3.28168	-0.234774	-1.42541	-0.25683
TCGA.A6.5657.01	1.72922	0.990228	0.805614	-0.774412	1.40562
TCGA.4N.A93T.01	0.576672	0.776639	0.727403	-0.460445	-0.0375098
TCGA.3L.AA1B.01	1.12532	0.464653	-1.88614	-1.30038	-0.445307
TCGA.AD.A5EK.01	1.45199	0.790043	-0.146261	1.39124	0.954224
TCGA.5M.AAT6.01	-1.97181	-1.3016	-0.406141	-1.32193	-1.66568
TCGA.A6.2685.01	-0.354381	0.366228	0.408826	-0.192123	0.32672
TCGA.AY.A8YK.01	-0.654205	0.803357	0.124362	0.0793374	0.444637
TCGA.QG.A5Z2.01	0.0332188	0.069797	0.532111	1.44252	1.56127
TCGA.CK.4950.01	0.296068	0.784869	0.893211	1.94552	1.63779
TCGA.G4.6298.01	-0.17485	-0.222699	0.312897	-1.22867	-1.57577
TCGA.NH.A8F7.06	-1.30499	-0.955217	-0.860258	-1.55625	-1.32214
TCGA.CM.6169.01	2.33103	-1.32885	-0.347164	-1.83868	0.279931
TCGA.A6.A56B.01	0.120156	0.475527	-0.326473	0.819805	1.22911
TCGA.G4.6323.01	1.29221	0.114876	0.39192	0.0704913	1.21579
TCGA.DC.5869.01	0.360942	0.911541	-0.988147	-0.708339	0.12533
TCGA.AY.A71X.01	0.386004	0.861808	-0.470381	-0.164354	0.213933
TCGA.QG.A5Z1.01	1.68998	0.110667	0.948237	0.310384	0.725085
TCGA.A6.A565.01	-0.885058	-0.390274	0.0371676	1.09977	0.459313
TCGA.NH.A50V.01	0.653467	-0.129908	-0.260309	1.70083	1.14955
TCGA.RU.A8FL.01	1.50187	0.646555	1.28249	-0.344794	1.49572
TCGA.NH.A6GB.01	0.476495	-0.173598	0.605785	1.90535	1.25475
TCGA.4T.AA8H.01	-0.0993259	1.16912	-0.131065	0.740316	-1.09412
TCGA.NH.A6GC.01	-0.301822	-0.206698	0.864224	0.582877	0.0103957
TCGA.AY.A69D.01	-0.477507	0.231549	0.119402	0.644848	0.51429
TCGA.AZ.6600.01	0.955603	-0.901891	-0.148403	0.381742	0.0158098
TCGA.DC.6157.01	-1.64193	-1.18421	0.827739	-0.814078	-0.822161
TCGA.A6.6652.01	-0.555061	-0.255852	-0.138144	0.632601	0.444269
TCGA.QG.A5YW.01	-0.184989	0.630062	-2.73337	0.122267	-0.972977
TCGA.AF.A56K.01	-1.28105	1.40877	-0.939899	-0.0998017	-1.09988
TCGA.A6.6141.01	1.00335	1.20269	1.50134	-0.236992	0.710336
TCGA.A6.5661.01	-1.83221	-1.68027	-1.78909	-1.01111	-2.17041
TCGA.A6.A567.01	-0.435943	-0.699546	0.681254	-0.520035	-1.02734
TCGA.A6.A566.01	-1.04948	-1.05657	-0.667618	0.486765	0.0568379
TCGA.A6.A5ZU.01	0.160364	0.0473703	-3.06812	0.626319	0.878143
TCGA.QG.A5YV.01	1.19769	1.48816	0.417307	-0.16315	0.394319
TCGA.CM.6675.01	-1.05737	0.253828	-0.358644	-0.393742	-0.0548933
TCGA.NH.A50U.01	-0.219072	-1.00676	0.874281	0.181322	-0.194891
TCGA.A6.5660.01	0.268332	-0.126025	0.710219	0.772941	0.699683
TCGA.AD.A5EJ.01	-0.585394	-1.50383	-1.00307	0.216199	-1.90527
TCGA.QG.A5YX.01	-1.8478	-0.925381	0.854855	1.34292	0.44914
TCGA.NH.A50T.01	-0.528917	-0.741134	-0.613725	1.13975	-1.03334
TCGA.AF.A56N.01	-0.29461	-0.363635	1.59766	0.512413	-0.187398
TCGA.CM.6167.01	0.399001	0.0152741	-1.10586	-0.813999	1.27003
TCGA.AY.A54L.01	-0.173624	0.0500229	-1.45047	-2.13436	-0.0838992
TCGA.AY.5543.01	0.928745	-0.752149	-0.737839	0.757559	1.28975
TCGA.A6.6650.01	0.244766	0.594211	0.0214586	0.291219	0.404262
TCGA.SS.A7HO.01	0.32471	-0.707253	0.111032	0.846759	0.606124
TCGA.NH.A8F8.01	0.382835	1.0796	-0.307167	-1.22828	-0.535067
TCGA.NH.A8F7.01	1.12315	-0.313948	0.833898	0.409242	-0.175435
TCGA.5M.AAT4.01	0.848864	0.472859	0.888709	0.368392	-0.129931
TCGA.NH.A5IV.01	1.00641	2.90645	1.68311	-1.57135	-0.98045
TCGA.AF.A56L.01	0.308198	-0.0532487	0.872195	1.19604	0.368821
TCGA.G4.6309.01	0.10332	-0.513466	1.06198	-0.944719	-1.57679
TCGA.5M.AATE.01	-1.12385	-0.227248	0.946623	-0.93669	-0.429883
TCGA.T9.A92H.01	-0.969928	-1.17533	-0.163963	0.606844	0.324657
TCGA.NH.A6GA.01	0.111443	-0.955532	1.435	-0.572436	-0.737153
TCGA.A6.5664.01	-1.69283	-1.56826	-0.383413	0.00110345	-1.467
TCGA.AY.6386.01	-1.76203	-1.72764	-1.17976	-2.10709	-2.39747

## Sheet: WHITE PROGENY RESULTS
White Cohort	MAPK	p53	PI3K	TGFb	WNT
TCGA.A6.6653.01	-0.563557	-0.77461	-0.329645	0.163598	0.25167
TCGA.D5.5538.01	0.666033	0.108694	-0.195367	-0.198625	0.689431
TCGA.F5.6861.01	0.237813	0.28487	1.34956	-0.10206	0.068193
TCGA.CM.6680.01	0.371249	0.230971	1.51007	-0.285456	0.449441
TCGA.D5.6928.01	-0.947091	-1.17728	0.581628	1.07412	0.309116
TCGA.G4.6306.01	-1.04761	0.116203	-0.422944	0.442451	0.604611
TCGA.CM.5863.01	1.09801	1.19118	0.565611	0.0785056	1.31207
TCGA.EI.7002.01	0.113074	0.666374	-0.558002	2.58414	0.590693
TCGA.AF.2687.01	1.22364	0.841849	1.18751	-1.17972	1.24484
TCGA.A6.6137.01	0.459008	0.373647	0.3175	-1.11314	-0.35674
TCGA.CK.6747.01	0.986559	0.878585	0.836487	0.260361	1.70666
TCGA.F4.6569.01	2.53167	1.87947	3.09896	-0.75382	0.601673
TCGA.A6.5659.01	0.175711	-0.0326786	-0.0350736	1.06469	0.266043
TCGA.D5.6537.01	-0.447495	0.15645	0.918028	1.32912	0.883397
TCGA.DM.A1D6.01	-1.53601	0.301449	-0.26135	0.621438	-0.866258
TCGA.EI.6512.01	0.03067	0.960664	1.34369	-0.426442	0.997725
TCGA.CM.5349.01	-0.318131	-1.12803	1.16432	0.0647144	-0.123425
TCGA.CM.6161.01	-0.891105	0.282924	0.0172466	0.12369	-0.806325
TCGA.F4.6703.01	1.13875	0.40443	0.484806	0.164771	0.418095
TCGA.G4.6588.01	-0.381217	-0.300668	-2.35627	-0.0826541	1.21615
TCGA.F4.6463.01	0.390149	0.969222	0.814411	-1.21378	0.0184948
TCGA.CK.5914.01	0.148155	-0.490805	0.379839	-0.0190788	-1.40178
TCGA.F4.6459.01	1.44086	0.264667	0.390718	0.0300146	2.3974
TCGA.CM.5348.01	-1.21366	-0.959615	-1.44975	1.14526	1.38424
TCGA.AF.2690.01	-0.503938	0.628962	0.110572	1.33262	-1.26816
TCGA.AZ.6598.01	-0.120706	1.65802	1.58628	0.406901	0.188931
TCGA.EI.6511.01	0.489925	1.60345	0.892724	1.10938	0.796175
TCGA.DC.6160.01	-0.28432	-1.61151	-0.655998	-1.25469	-0.997427
TCGA.A6.2682.01	-2.23191	-1.93911	1.28471	-0.451941	-2.32749
TCGA.D5.6927.01	0.278107	-0.208655	0.141997	0.941877	-0.379577
TCGA.D5.6535.01	-0.369579	-0.847485	-0.162327	1.45486	-0.170708
TCGA.G5.6572.01	-1.5256	-0.520581	1.1509	-0.681402	-1.13748
TCGA.EI.6885.01	1.27322	1.96413	1.08869	-1.01735	0.653122
TCGA.CM.4744.01	-1.38037	0.812667	-0.204334	0.114773	-2.06376
TCGA.DM.A1DA.01	0.334881	0.920179	-0.171853	-1.03496	-1.44608
TCGA.D5.5540.01	0.184205	0.835523	0.719118	0.462464	0.559188
TCGA.G4.6311.01	-0.0897925	0.851648	2.16289	0.681702	1.017
TCGA.DM.A280.01	-0.0392388	-0.514112	-0.92094	1.78306	0.952542
TCGA.AD.6895.01	-0.0571689	-0.198528	0.275771	-0.25379	0.332995
TCGA.F4.6570.01	0.952787	0.369128	-0.696089	0.775342	1.4734
TCGA.CK.4951.01	-0.442202	-0.546782	0.699	-0.443229	-1.27621
TCGA.G4.6299.01	-1.33599	-1.36607	-0.57361	-0.529878	-0.635718
TCGA.D5.6533.01	1.00092	1.04421	0.466464	-0.112889	1.26494
TCGA.AZ.4616.01	0.848656	-0.529502	0.377641	-0.540419	0.775711
TCGA.CM.5344.01	0.677302	-0.0191779	-2.45702	-1.80538	-0.73485
TCGA.CK.5915.01	0.392601	-0.49148	0.244489	0.774066	0.961617
TCGA.CM.6162.01	1.51414	-0.0980698	-0.177296	-0.795912	1.11219
TCGA.F4.6808.01	-0.116166	0.576725	1.63523	1.24963	1.12838
TCGA.D5.6534.01	-1.74485	-0.530035	-1.12434	0.719722	-1.33582
TCGA.D5.6924.01	0.667888	0.646502	-0.330794	0.925359	0.532508
TCGA.CM.6171.01	1.2619	0.679086	-0.21855	0.349456	1.68902
TCGA.DY.A0XA.01	-1.43998	0.178977	-0.533574	-0.633879	-1.13971
TCGA.AZ.5407.01	0.343895	-0.385035	-0.791667	0.054666	1.24236
TCGA.DM.A28M.01	-0.824304	-1.59929	-0.154977	0.402402	0.164261
TCGA.D5.5537.01	1.01793	-0.524293	0.98697	-2.04354	-0.807648
TCGA.AF.6136.01	0.620118	0.388107	0.752318	-2.68239	0.360732
TCGA.AH.6903.01	-0.657048	-1.47197	-0.311673	-0.950378	-1.27628
TCGA.AF.6672.01	1.66041	1.82203	1.55827	1.01867	0.539844
TCGA.CM.6172.01	-0.967709	0.782319	0.148615	-0.218723	-1.19015
TCGA.CM.5868.01	0.862472	-0.423991	0.929756	-0.406316	0.574737
TCGA.CI.6622.01	0.715181	-0.304126	-0.578108	-0.432003	0.209788
TCGA.AZ.6607.01	0.509844	-1.0489	-0.745123	-1.50299	-1.18808
TCGA.D5.6529.01	0.0145869	0.811458	-0.0407775	-0.761722	-0.532702
TCGA.DM.A285.01	-0.880528	-2.4361	-0.844373	-1.68251	-1.63697
TCGA.D5.5539.01	1.16139	-1.42203	-0.733432	-0.667765	-1.16993
TCGA.AZ.4614.01	0.628083	-1.75669	0.927556	-2.07405	-0.422431
TCGA.G4.6294.01	-0.248922	-0.558819	0.95834	-0.822541	-0.950772
TCGA.CI.6623.01	1.78372	1.81248	-0.294627	1.22658	0.748691
TCGA.D5.6536.01	-0.965859	0.0347178	-0.485874	1.43888	0.730032
TCGA.AF.3911.01	0.0212719	0.669464	1.67232	-1.82314	1.61401
TCGA.DM.A1D7.01	-1.22187	-0.0159212	-0.0672953	1.63662	-0.24564
TCGA.G4.6303.01	-2.26343	-0.665884	0.0644163	0.239202	0.787107
TCGA.A6.6140.01	-0.162001	0.0298524	0.64301	1.17761	0.525094
TCGA.CM.4743.01	-0.735317	0.0169534	-0.180394	0.419215	-0.784544
TCGA.A6.6142.01	1.62611	-0.0706863	1.07991	-0.49177	0.44211
TCGA.AD.6888.01	-1.23951	-0.955449	0.161055	0.828631	0.190771
TCGA.A6.2684.01	-0.0538149	1.05933	0.851089	1.08984	0.875325
TCGA.CK.6751.01	0.594233	-0.380465	0.698428	-0.866568	-0.0485097
TCGA.G5.6572.02	2.55915	1.75086	2.07327	1.92801	1.9157
TCGA.G4.6293.01	0.171905	-1.77413	-1.37024	-1.69051	-1.59629
TCGA.AZ.4684.01	1.88911	2.82178	1.59383	-1.71526	-0.382582
TCGA.CM.6166.01	-0.934247	0.121418	-0.479273	-0.0456371	-2.26177
TCGA.D5.6538.01	-0.343197	0.381151	-1.94522	0.641586	-1.04196
TCGA.DM.A28G.01	-0.286518	-0.843616	0.106094	1.23664	0.728606
TCGA.A6.6780.01	1.12282	0.178515	1.60282	1.563	0.270219
TCGA.DC.4745.01	1.29051	1.5732	-0.0418534	0.882687	0.912133
TCGA.AZ.4615.01	0.509487	0.411801	-1.11396	-0.454398	0.833952
TCGA.G4.6625.01	-0.642267	0.373395	-1.08252	-0.125553	0.357066
TCGA.CM.6676.01	-0.0991549	-0.3087	0.718653	0.219712	-0.336769
TCGA.G4.6310.01	-1.21659	-0.851091	1.45492	-0.184616	0.260974
TCGA.EI.6882.01	0.49019	1.11744	0.289728	0.0292882	-0.120287
TCGA.CM.6679.01	-0.0438748	0.218998	-1.10054	0.622599	-0.203852
TCGA.CM.5861.01	1.51098	1.14856	2.51553	1.43117	1.30656
TCGA.D5.6926.01	0.755508	-0.120912	-0.054341	1.09692	1.20446
TCGA.EF.5831.01	0.133915	0.974794	0.0319118	0.275427	-0.102256
TCGA.DY.A1DD.01	-0.242288	-0.787527	0.619693	-1.10234	-0.80621
TCGA.A6.5662.01	0.442011	-0.0837994	-0.674237	0.754825	-0.55538
TCGA.F4.6806.01	0.498552	1.05473	0.584806	-0.802648	0.937845
TCGA.DM.A1D8.01	0.642903	1.52641	1.17121	-1.33358	0.755537
TCGA.G5.6233.01	0.517797	1.16765	-0.832664	0.053386	-1.52311
TCGA.DC.6156.01	-0.44748	-0.773531	-1.19403	0.351181	-1.7304
TCGA.DM.A1HA.01	0.481744	0.0510912	1.5424	-1.39612	0.524487
TCGA.EI.6513.01	-0.169667	-0.785138	-3.1586	-0.424624	-2.1458
TCGA.F4.6460.01	-1.16798	-2.15147	0.420307	-1.86654	-1.20374
TCGA.D5.6929.01	-0.144879	-1.07248	0.0691927	-0.541993	-0.440744
TCGA.EI.6507.01	-0.583885	1.14412	-1.33753	-0.306051	-1.7312
TCGA.G4.6307.01	-1.9248	-2.45789	-0.690509	-1.87172	-0.898108
TCGA.AH.6897.01	0.156325	0.183205	-2.80631	-0.920018	-1.95479
TCGA.A6.6648.01	0.139626	0.802251	-0.494826	-1.80574	-2.27957
TCGA.EI.6509.01	0.000868579	0.936615	-2.19986	1.59516	1.65878
TCGA.G4.6314.01	-0.746751	-0.973616	0.131221	-1.83893	-1.86578
TCGA.A6.5656.01	0.396246	1.44405	-0.00716853	-0.725357	1.45161
TCGA.G4.6315.01	0.259678	0.711592	-0.0397795	-0.105665	0.113332
TCGA.DC.6683.01	2.68045	1.38116	0.949192	0.0633426	1.74794
TCGA.DM.A28F.01	-1.56371	-0.756973	-0.110302	1.20126	0.0525027
TCGA.F5.6863.01	-0.455335	-0.932037	-0.245552	0.463576	0.532675
TCGA.F5.6465.01	-0.170093	1.28848	0.312199	0.208925	1.65681
TCGA.DY.A1DE.01	-0.613499	-1.06853	-0.15665	0.753407	0.591837
TCGA.CM.5864.01	0.60697	-0.892791	0.342467	1.28449	1.26791
TCGA.AU.6004.01	-0.940834	0.131339	-0.71643	1.44675	0.0187516
TCGA.AD.6963.01	-1.06648	-0.882368	-0.234043	1.31739	0.522207
TCGA.G4.6320.01	0.388371	0.764135	1.09448	0.372227	1.68423
TCGA.BM.6198.01	0.580652	1.8235	0.411716	1.21914	1.44053
TCGA.A6.5666.01	-1.45551	-0.874016	0.493533	0.572852	-0.0302331
TCGA.DM.A28K.01	0.348251	0.279189	-0.397935	0.269055	0.828966
TCGA.D5.6931.01	1.76038	0.296374	0.450371	0.520262	0.828714
TCGA.AZ.6605.01	-1.31352	-1.2792	1.62433	0.498073	0.792045
TCGA.CM.6164.01	1.46545	1.2289	1.50032	0.400272	1.16444
TCGA.AY.6196.01	-0.472646	0.788558	-0.627608	1.67145	-0.196314
TCGA.D5.6540.01	0.159554	-0.111373	-2.02729	-0.2217	-0.0403318
TCGA.CM.6677.01	-0.194367	0.640168	-0.52211	-2.35149	0.219469
TCGA.DM.A1HB.01	1.68654	1.73678	0.657222	-1.15616	1.51748
TCGA.D5.5541.01	1.26275	1.1569	-0.156018	1.23556	0.982544
TCGA.DM.A1D9.01	-0.143361	0.0196068	0.517596	1.35108	-0.574846
TCGA.G4.6627.01	1.1016	0.45958	0.0388684	-0.260425	0.251417
TCGA.CM.4747.01	-0.208808	-2.30602	0.653536	-0.342939	-0.658958
TCGA.AH.6549.01	1.36634	-0.737561	-0.638683	-1.41933	-1.34519
TCGA.D5.6531.01	-1.09706	0.594692	0.381328	-0.724082	-0.691393
TCGA.DM.A282.01	0.398655	-0.0898684	-0.0272696	0.429494	0.272526
TCGA.DM.A0XD.01	-0.299351	0.222138	0.20656	-0.0529506	-0.0997624
TCGA.DM.A0XF.01	-2.02522	-0.647274	-0.0174771	-1.40246	-1.88877
TCGA.DY.A1DC.01	-0.771992	-0.535208	-0.439717	0.931649	-0.903821
TCGA.CK.5916.01	0.376048	1.15906	-0.215535	-1.11518	0.125087
TCGA.DM.A28H.01	-0.953764	0.0287239	-2.90083	-0.0794052	-0.0672085
TCGA.CK.6746.01	-0.680268	0.402298	0.107895	0.206615	-0.926208
TCGA.AZ.6603.01	-0.748877	-0.609172	0.423966	-1.82322	-2.42408
TCGA.AZ.6599.01	-0.37194	1.07153	-0.437265	0.585451	-0.430665
TCGA.AD.6901.01	0.0945079	0.395354	-1.42743	-1.49031	-0.419517
TCGA.F5.6812.01	-0.727226	0.150477	0.223759	-0.435115	0.604858
TCGA.AH.6644.01	0.903069	-0.316958	1.93315	-0.635921	-0.182691
TCGA.AD.6548.01	-1.72998	-1.84107	-0.232712	-2.81906	-0.60896
TCGA.G4.6297.01	-1.22358	-1.95269	0.055436	-0.50112	-0.960706
TCGA.D5.6930.01	0.0566795	-0.115407	0.979971	-0.901035	-1.20392
TCGA.F5.6702.01	1.31636	0.1215	0.0591176	-1.19385	-1.34942
TCGA.DM.A0X9.01	0.218218	-0.683444	-0.581979	-0.698262	0.555773
TCGA.AZ.4682.01	1.11094	0.493943	-0.708942	-0.723011	-0.736368
TCGA.AD.5900.01	1.09849	0.908036	-0.248168	0.410563	1.64566
TCGA.AZ.6601.01	0.275885	-0.466369	0.120036	0.605771	0.656654
TCGA.CI.6619.01	-0.625642	-1.82254	-0.120434	-0.431962	-2.37143
TCGA.AF.6655.01	-0.922399	-0.532892	0.513152	-0.241682	0.356608
TCGA.G4.6586.01	-0.00084658	-1.65366	-1.73727	0.871856	-1.0766
TCGA.G5.6641.01	-0.0356412	1.19122	0.369107	2.23817	1.50319
TCGA.DY.A1DG.01	1.28038	0.815898	0.59449	0.199499	1.71005
TCGA.CK.4947.01	0.0363558	-2.16565	0.329024	-0.763987	-0.996439
TCGA.DC.4749.01	-1.24638	-1.80576	-0.926893	-1.27086	0.165969
TCGA.EI.7004.01	0.746566	1.70014	-0.264554	-2.35964	-0.675793
TCGA.DM.A28E.01	0.916349	0.984096	-0.448412	0.301465	0.910919
TCGA.F4.6854.01	1.18939	0.329375	0.00759389	0.868183	1.29643
TCGA.A6.6654.01	-0.423301	0.897014	0.595806	-0.613307	0.927845
TCGA.A6.2686.01	-0.061407	0.885137	-1.25964	-1.37267	0.648086
TCGA.CL.5918.01	-0.105286	0.337752	-0.80191	-1.57816	-0.989319
TCGA.DY.A1H8.01	-0.253011	2.13899	0.391157	0.235751	-0.113418
TCGA.D5.6932.01	0.0267266	0.811605	-1.37227	0.0984263	-0.0334697
TCGA.EI.6514.01	0.462626	0.548808	-1.02752	-1.34332	-1.1268
TCGA.G4.6322.01	0.154047	1.26119	-0.636812	-0.735532	-1.13709
TCGA.DM.A28C.01	1.77392	-1.6173	-1.57864	-1.4781	0.515828
TCGA.AZ.4323.01	0.641076	1.36549	1.88115	-0.170307	0.641008
TCGA.DC.6155.01	1.07774	-0.107186	-0.823573	-0.543456	-0.949743
TCGA.CM.5860.01	0.701114	0.437614	1.10109	0.0842379	0.257813
TCGA.A6.4105.01	0.693088	1.31998	0.564506	0.640824	1.52994
TCGA.AH.6547.01	0.92218	-0.177736	-0.867756	0.203191	0.178912
TCGA.F5.6811.01	1.3013	-0.256859	1.8582	1.23964	0.0251546
TCGA.D5.6530.01	-0.680518	-1.02397	0.913737	0.181178	-1.23453
TCGA.G4.6317.01	-0.337333	-1.41307	-1.58723	0.290405	-0.838067
TCGA.CM.6165.01	1.10595	1.32403	1.26497	-0.341341	0.313003
TCGA.D5.7000.01	-0.711968	-1.62645	-0.885146	-0.234028	-0.863923
TCGA.AZ.4315.01	0.990572	1.104	0.176647	-1.55833	0.49683
TCGA.DC.6682.01	1.02577	1.91307	1.10578	-0.0471348	0.519029
TCGA.EI.6506.01	3.6637	1.84349	0.858524	-0.872773	0.934315
TCGA.G4.6304.01	1.27406	0.85462	0.0145786	-0.872833	-0.823782
TCGA.DC.6681.01	-0.193587	0.496756	0.00266482	-1.19152	-0.272753
TCGA.CL.5917.01	-0.343694	-0.74596	-1.05508	0.520123	-0.58432
TCGA.F5.6571.01	0.118646	0.642647	0.655843	-0.0309331	0.565919
TCGA.AZ.4313.01	0.843998	-0.776003	-0.0571306	0.306392	1.06433
TCGA.AY.6197.01	1.37395	0.956333	1.4082	0.370472	1.59959
TCGA.F4.6807.01	-1.40616	0.579645	-1.0971	-0.240227	-0.392078
TCGA.D5.6539.01	0.637218	0.898674	-0.788672	-0.503395	0.633223
TCGA.A6.6651.01	-0.0717879	1.65045	0.574245	0.554805	-1.1132
TCGA.F4.6805.01	1.68495	0.951324	-0.53713	1.81415	1.02541
TCGA.CM.4751.01	-1.85658	-0.78415	-0.0906978	0.362337	0.505938
TCGA.G5.6235.01	-0.0322936	-0.979862	1.52499	-0.0499519	0.485089
TCGA.G4.6302.01	-1.44207	1.28559	0.0453917	0.777573	-0.118713
TCGA.AZ.6608.01	-0.670907	-1.61463	-0.313839	0.00631812	-1.31813
TCGA.CM.6678.01	-1.04119	0.180354	0.720046	1.4272	-0.032626
TCGA.D5.6898.01	0.443297	1.26689	0.790909	1.36398	0.901907
TCGA.DC.6158.01	-0.84798	-0.75331	-0.152179	0.149965	0.424634
TCGA.A6.6138.01	-3.2101	-0.199679	-0.578469	0.138839	-0.0745973
TCGA.AM.5821.01	-1.15203	-1.29688	-2.36718	-1.40126	-1.55497
TCGA.EI.6881.01	-0.904228	-1.34303	-0.558597	-0.190956	0.334433
TCGA.AZ.6606.01	0.126285	-0.0333682	-0.469806	-0.0305623	-0.373222
TCGA.F5.6813.01	-1.19147	-1.12683	-0.220174	-0.206812	-0.258089
TCGA.CK.4952.01	-0.268101	-0.370547	0.782433	0.72032	-0.51039
TCGA.AM.5820.01	0.458873	-0.347491	0.952212	0.0273302	0.376823
TCGA.AU.3779.01	0.45277	0.163527	1.88408	1.09724	0.846113
TCGA.CK.5913.01	-0.47381	-0.0342625	-0.341117	1.1968	0.148086
TCGA.DM.A288.01	0.35317	1.19106	0.191027	0.971645	0.497672
TCGA.AD.6964.01	0.122156	1.35898	-0.26882	0.356467	-0.814458
TCGA.AD.6965.01	-1.8053	0.0437477	-2.79259	-0.595071	0.0154278
TCGA.EI.6508.01	0.749937	-0.310336	-1.59325	1.33087	0.120319
TCGA.G4.6321.01	0.24541	0.475954	0.200387	-2.08745	-1.41419
TCGA.A6.5665.01	-1.24254	-0.3703	-1.87516	-1.00376	-1.01267
TCGA.AF.2693.01	0.946869	-0.365466	0.209434	0.669416	1.06602
TCGA.D5.6922.01	-1.19611	-1.33251	-1.6984	-0.0575106	0.975108
TCGA.AH.6643.01	-0.216227	-0.105026	-0.105565	0.0676929	-0.635558
TCGA.CM.6170.01	-0.611038	-1.67195	-1.64229	0.309291	-1.74535
TCGA.CI.6621.01	-0.418013	-1.59705	-0.414958	0.239364	-0.193936
TCGA.DC.6154.01	1.04693	-0.0701063	-1.48748	1.93827	0.120866
TCGA.F4.6809.01	0.725785	1.01248	-0.163672	0.285485	0.724156
TCGA.DM.A28A.01	-0.194626	0.775685	-1.08273	0.292161	0.362526
TCGA.CI.6620.01	-0.137255	-1.2341	0.468224	0.0503817	0.488862
TCGA.CK.5912.01	-0.583942	-0.193841	-0.224498	2.03434	1.12823
TCGA.AD.6890.01	-0.59898	-1.00628	0.0726768	0.93638	0.48614
TCGA.AH.6544.01	-0.826408	-0.446477	2.29336	0.125781	-0.849148
TCGA.DC.5337.01	-1.14539	0.161891	-1.04922	1.09509	0.858421
TCGA.EI.6917.01	-0.89766	-0.523052	-0.0633687	0.989445	-0.248494
TCGA.CK.6748.01	-1.07583	-0.167983	-0.889841	0.545632	0.272215
TCGA.F4.6855.01	-0.537321	-0.471069	-1.25458	1.17476	-0.849997
TCGA.DM.A1D0.01	0.79019	0.705067	0.434258	0.615466	-0.285399
TCGA.G4.6626.01	-2.3085	-1.17002	-0.218238	0.0962354	-0.514184
TCGA.A6.6649.01	1.23893	-0.575153	0.0143128	0.162685	-0.679991
TCGA.CM.6674.01	-0.137992	-0.877494	-0.675611	0.00243912	-1.29689
TCGA.EI.6884.01	-0.265005	0.398591	-1.15795	2.30848	1.20305
TCGA.DM.A1DB.01	-0.0607855	0.436939	0.538135	-0.81773	-1.24108
TCGA.CI.6624.01	-1.4987	1.206	-0.235687	-0.998358	-1.2871
TCGA.EI.6510.01	0.284959	-0.60291	1.22822	-0.875262	-1.14602
TCGA.EI.6883.01	-0.611749	0.0750206	0.344193	0.859111	1.55575
TCGA.AF.4110.01	1.10201	-1.22538	-0.431664	0.338849	-0.574546
TCGA.F4.6461.01	-0.19501	-1.08706	0.658434	-1.00811	-1.25894
TCGA.DY.A1DF.01	-0.789968	-1.28449	-0.279159	0.432813	0.401498
TCGA.F5.6814.01	0.132765	-1.27501	-1.23493	-0.22702	-0.078367
TCGA.F5.6864.01	0.932638	0.350417	1.86997	1.86399	1.69196
TCGA.G4.6317.02	-1.4959	-1.11843	-0.263811	0.785766	-0.33121
TCGA.D5.6923.01	-0.609545	0.70622	0.411254	1.1213	1.206
TCGA.G4.6628.01	-1.02196	-0.61272	-0.783079	-1.16305	-1.10194
TCGA.D5.6541.01	-0.455083	0.202905	-1.86154	0.790603	-0.785708
TCGA.DM.A1D4.01	-0.448741	0.743684	0.759832	0.40565	0.912399
TCGA.A6.5667.01	-2.45773	-1.5375	-0.559978	-0.760056	-0.400583
TCGA.F4.6856.01	-0.138516	-1.51222	-0.701665	-0.781635	-1.0531
TCGA.G4.6295.01	-1.86323	-2.17324	-1.04854	-0.608905	-0.696075
TCGA.AF.5654.01	0.299652	-0.134554	1.30222	-0.889437	-0.616156
TCGA.F5.6464.01	-0.490414	-0.884895	1.68006	-1.55705	-0.855648
TCGA.A6.6782.01	0.413724	0.0515619	-0.0535869	1.69824	0.233484
TCGA.A6.6781.01	1.13196	-0.186416	0.10491	0.583134	-0.213916
TCGA.A6.2675.01	3.07876	0.938457	0.386226	0.69306	1.59821
TCGA.EF.5830.01	-0.0923044	0.166759	0.0113809	-0.550058	1.29827
TCGA.CM.6163.01	0.336177	-0.0115363	-0.281068	0.161672	1.75287
TCGA.D5.6920.01	-0.6168	0.0556925	-0.191612	1.27305	1.09857
TCGA.AD.6899.01	-0.323036	-0.145741	-0.280869	-1.16819	-2.07667
TCGA.AZ.5403.01	-0.057344	-0.174331	-0.454308	0.179345	-0.960599
TCGA.D5.6532.01	-0.39469	0.19433	0.15469	0.0649889	0.0998331
TCGA.CM.5862.01	0.571468	0.182015	0.387341	-0.594336	-0.601517
TCGA.CK.4948.01	-0.50062	-0.86236	-0.250802	-0.217461	0.238998
