# Supplementary material for: A Systems Biology Approach to Understand the Racial Disparities in Colorectal Cancer
Source: Cancer Res Commun. 2024 Jan 12;4(1):103–17. doi: 10.1158/2767-9764.CRC-22-0464 (PMC10785768; doi:10.1158/2767-9764.CRC-22-0464)
Supplement: Supplementary Table S7 — This file contains the t-tests performed on the PROGENy activity scores. [file crc-22-0464-s07.xlsx]

## Sheet: WNT
Supplementary Table S7: This file contains the t-tests performed on the PROGENy activity scores.
Black/AA Activity Scores	White Activity Scores
1.3342	0.25167		t-Test: Two-Sample Assuming Equal Variances
0.129163	0.689431
-0.25683	0.068193			Variable 1	Variable 2
1.40562	0.449441		Mean	0	1.94085e-16
-0.0375098	0.309116		Variance	1	1
-0.445307	0.604611		Observations	61	272
0.954224	1.31207		Pooled Variance	1
-1.66568	0.590693		Hypothesized Mean Difference	0
0.32672	1.24484		df	331
0.444637	-0.35674		t Stat	-1.37e-15
1.56127	1.70666		P(T<=t) one-tail	0.5
1.63779	0.601673		t Critical one-tail	1.64947
-1.57577	0.266043		P(T<=t) two-tail	1
-1.32214	0.883397		t Critical two-tail	1.96716
0.279931	-0.866258
1.22911	0.997725
1.21579	-0.123425
0.12533	-0.806325
0.213933	0.418095
0.725085	1.21615
0.459313	0.0184948
1.14955	-1.40178
1.49572	2.3974
1.25475	1.38424
-1.09412	-1.26816
0.0103957	0.188931
0.51429	0.796175
0.0158098	-0.997427
-0.822161	-2.32749
0.444269	-0.379577
-0.972977	-0.170708
-1.09988	-1.13748
0.710336	0.653122
-2.17041	-2.06376
-1.02734	-1.44608
0.0568379	0.559188
0.878143	1.017
0.394319	0.952542
-0.0548933	0.332995
-0.194891	1.4734
0.699683	-1.27621
-1.90527	-0.635718
0.44914	1.26494
-1.03334	0.775711
-0.187398	-0.73485
1.27003	0.961617
-0.0838992	1.11219
1.28975	1.12838
0.404262	-1.33582
0.606124	0.532508
-0.535067	1.68902
-0.175435	-1.13971
-0.129931	1.24236
-0.98045	0.164261
0.368821	-0.807648
-1.57679	0.360732
-0.429883	-1.27628
0.324657	0.539844
-0.737153	-1.19015
-1.467	0.574737
-2.39747	0.209788
	-1.18808
	-0.532702
	-1.63697
	-1.16993
	-0.422431
	-0.950772
	0.748691
	0.730032
	1.61401
	-0.24564
	0.787107
	0.525094
	-0.784544
	0.44211
	0.190771
	0.875325
	-0.0485097
	1.9157
	-1.59629
	-0.382582
	-2.26177
	-1.04196
	0.728606
	0.270219
	0.912133
	0.833952
	0.357066
	-0.336769
	0.260974
	-0.120287
	-0.203852
	1.30656
	1.20446
	-0.102256
	-0.80621
	-0.55538
	0.937845
	0.755537
	-1.52311
	-1.7304
	0.524487
	-2.1458
	-1.20374
	-0.440744
	-1.7312
	-0.898108
	-1.95479
	-2.27957
	1.65878
	-1.86578
	1.45161
	0.113332
	1.74794
	0.0525027
	0.532675
	1.65681
	0.591837
	1.26791
	0.0187516
	0.522207
	1.68423
	1.44053
	-0.0302331
	0.828966
	0.828714
	0.792045
	1.16444
	-0.196314
	-0.0403318
	0.219469
	1.51748
	0.982544
	-0.574846
	0.251417
	-0.658958
	-1.34519
	-0.691393
	0.272526
	-0.0997624
	-1.88877
	-0.903821
	0.125087
	-0.0672085
	-0.926208
	-2.42408
	-0.430665
	-0.419517
	0.604858
	-0.182691
	-0.60896
	-0.960706
	-1.20392
	-1.34942
	0.555773
	-0.736368
	1.64566
	0.656654
	-2.37143
	0.356608
	-1.0766
	1.50319
	1.71005
	-0.996439
	0.165969
	-0.675793
	0.910919
	1.29643
	0.927845
	0.648086
	-0.989319
	-0.113418
	-0.0334697
	-1.1268
	-1.13709
	0.515828
	0.641008
	-0.949743
	0.257813
	1.52994
	0.178912
	0.0251546
	-1.23453
	-0.838067
	0.313003
	-0.863923
	0.49683
	0.519029
	0.934315
	-0.823782
	-0.272753
	-0.58432
	0.565919
	1.06433
	1.59959
	-0.392078
	0.633223
	-1.1132
	1.02541
	0.505938
	0.485089
	-0.118713
	-1.31813
	-0.032626
	0.901907
	0.424634
	-0.0745973
	-1.55497
	0.334433
	-0.373222
	-0.258089
	-0.51039
	0.376823
	0.846113
	0.148086
	0.497672
	-0.814458
	0.0154278
	0.120319
	-1.41419
	-1.01267
	1.06602
	0.975108
	-0.635558
	-1.74535
	-0.193936
	0.120866
	0.724156
	0.362526
	0.488862
	1.12823
	0.48614
	-0.849148
	0.858421
	-0.248494
	0.272215
	-0.849997
	-0.285399
	-0.514184
	-0.679991
	-1.29689
	1.20305
	-1.24108
	-1.2871
	-1.14602
	1.55575
	-0.574546
	-1.25894
	0.401498
	-0.078367
	1.69196
	-0.33121
	1.206
	-1.10194
	-0.785708
	0.912399
	-0.400583
	-1.0531
	-0.696075
	-0.616156
	-0.855648
	0.233484
	-0.213916
	1.59821
	1.29827
	1.75287
	1.09857
	-2.07667
	-0.960599
	0.0998331
	-0.601517
	0.238998

## Sheet: MAPK
Black/AA Activity Scores	White Activity Scores
-0.549796	-0.563557		t-Test: Two-Sample Assuming Equal Variances
-0.570989	0.666033
1.18939	0.237813			Variable 1	Variable 2
1.72922	0.371249		Mean	1.23763e-16	-8.20422e-17
0.576672	-0.947091		Variance	1	1
1.12532	-1.04761		Observations	61	272
1.45199	1.09801		Pooled Variance	1
-1.97181	0.113074		Hypothesized Mean Difference	0
-0.354381	1.22364		df	331
-0.654205	0.459008		t Stat	1.45272e-15
0.0332188	0.986559		P(T<=t) one-tail	0.5
0.296068	2.53167		t Critical one-tail	1.64947
-0.17485	0.175711		P(T<=t) two-tail	1
-1.30499	-0.447495		t Critical two-tail	1.96716
2.33103	-1.53601
0.120156	0.03067
1.29221	-0.318131
0.360942	-0.891105
0.386004	1.13875
1.68998	-0.381217
-0.885058	0.390149
0.653467	0.148155
1.50187	1.44086
0.476495	-1.21366
-0.0993259	-0.503938
-0.301822	-0.120706
-0.477507	0.489925
0.955603	-0.28432
-1.64193	-2.23191
-0.555061	0.278107
-0.184989	-0.369579
-1.28105	-1.5256
1.00335	1.27322
-1.83221	-1.38037
-0.435943	0.334881
-1.04948	0.184205
0.160364	-0.0897925
1.19769	-0.0392388
-1.05737	-0.0571689
-0.219072	0.952787
0.268332	-0.442202
-0.585394	-1.33599
-1.8478	1.00092
-0.528917	0.848656
-0.29461	0.677302
0.399001	0.392601
-0.173624	1.51414
0.928745	-0.116166
0.244766	-1.74485
0.32471	0.667888
0.382835	1.2619
1.12315	-1.43998
0.848864	0.343895
1.00641	-0.824304
0.308198	1.01793
0.10332	0.620118
-1.12385	-0.657048
-0.969928	1.66041
0.111443	-0.967709
-1.69283	0.862472
-1.76203	0.715181
	0.509844
	0.0145869
	-0.880528
	1.16139
	0.628083
	-0.248922
	1.78372
	-0.965859
	0.0212719
	-1.22187
	-2.26343
	-0.162001
	-0.735317
	1.62611
	-1.23951
	-0.0538149
	0.594233
	2.55915
	0.171905
	1.88911
	-0.934247
	-0.343197
	-0.286518
	1.12282
	1.29051
	0.509487
	-0.642267
	-0.0991549
	-1.21659
	0.49019
	-0.0438748
	1.51098
	0.755508
	0.133915
	-0.242288
	0.442011
	0.498552
	0.642903
	0.517797
	-0.44748
	0.481744
	-0.169667
	-1.16798
	-0.144879
	-0.583885
	-1.9248
	0.156325
	0.139626
	0.000868579
	-0.746751
	0.396246
	0.259678
	2.68045
	-1.56371
	-0.455335
	-0.170093
	-0.613499
	0.60697
	-0.940834
	-1.06648
	0.388371
	0.580652
	-1.45551
	0.348251
	1.76038
	-1.31352
	1.46545
	-0.472646
	0.159554
	-0.194367
	1.68654
	1.26275
	-0.143361
	1.1016
	-0.208808
	1.36634
	-1.09706
	0.398655
	-0.299351
	-2.02522
	-0.771992
	0.376048
	-0.953764
	-0.680268
	-0.748877
	-0.37194
	0.0945079
	-0.727226
	0.903069
	-1.72998
	-1.22358
	0.0566795
	1.31636
	0.218218
	1.11094
	1.09849
	0.275885
	-0.625642
	-0.922399
	-0.00084658
	-0.0356412
	1.28038
	0.0363558
	-1.24638
	0.746566
	0.916349
	1.18939
	-0.423301
	-0.061407
	-0.105286
	-0.253011
	0.0267266
	0.462626
	0.154047
	1.77392
	0.641076
	1.07774
	0.701114
	0.693088
	0.92218
	1.3013
	-0.680518
	-0.337333
	1.10595
	-0.711968
	0.990572
	1.02577
	3.6637
	1.27406
	-0.193587
	-0.343694
	0.118646
	0.843998
	1.37395
	-1.40616
	0.637218
	-0.0717879
	1.68495
	-1.85658
	-0.0322936
	-1.44207
	-0.670907
	-1.04119
	0.443297
	-0.84798
	-3.2101
	-1.15203
	-0.904228
	0.126285
	-1.19147
	-0.268101
	0.458873
	0.45277
	-0.47381
	0.35317
	0.122156
	-1.8053
	0.749937
	0.24541
	-1.24254
	0.946869
	-1.19611
	-0.216227
	-0.611038
	-0.418013
	1.04693
	0.725785
	-0.194626
	-0.137255
	-0.583942
	-0.59898
	-0.826408
	-1.14539
	-0.89766
	-1.07583
	-0.537321
	0.79019
	-2.3085
	1.23893
	-0.137992
	-0.265005
	-0.0607855
	-1.4987
	0.284959
	-0.611749
	1.10201
	-0.19501
	-0.789968
	0.132765
	0.932638
	-1.4959
	-0.609545
	-1.02196
	-0.455083
	-0.448741
	-2.45773
	-0.138516
	-1.86323
	0.299652
	-0.490414
	0.413724
	1.13196
	3.07876
	-0.0923044
	0.336177
	-0.6168
	-0.323036
	-0.057344
	-0.39469
	0.571468
	-0.50062

## Sheet: p53
Black/AA Activity Scores	White Activity Scores
0.12661	-0.77461		t-Test: Two-Sample Assuming Equal Variances
0.0229756	0.108694
3.28168	0.28487			Variable 1	Variable 2
0.990228	0.230971		Mean	0	-7.14298e-17
0.776639	-1.17728		Variance	1	1
0.464653	0.116203		Observations	61	272
0.790043	1.19118		Pooled Variance	1
-1.3016	0.666374		Hypothesized Mean Difference	0
0.366228	0.841849		df	331
0.803357	0.373647		t Stat	5.04204e-16
0.069797	0.878585		P(T<=t) one-tail	0.5
0.784869	1.87947		t Critical one-tail	1.64947
-0.222699	-0.0326786		P(T<=t) two-tail	1
-0.955217	0.15645		t Critical two-tail	1.96716
-1.32885	0.301449
0.475527	0.960664
0.114876	-1.12803
0.911541	0.282924
0.861808	0.40443
0.110667	-0.300668
-0.390274	0.969222
-0.129908	-0.490805
0.646555	0.264667
-0.173598	-0.959615
1.16912	0.628962
-0.206698	1.65802
0.231549	1.60345
-0.901891	-1.61151
-1.18421	-1.93911
-0.255852	-0.208655
0.630062	-0.847485
1.40877	-0.520581
1.20269	1.96413
-1.68027	0.812667
-0.699546	0.920179
-1.05657	0.835523
0.0473703	0.851648
1.48816	-0.514112
0.253828	-0.198528
-1.00676	0.369128
-0.126025	-0.546782
-1.50383	-1.36607
-0.925381	1.04421
-0.741134	-0.529502
-0.363635	-0.0191779
0.0152741	-0.49148
0.0500229	-0.0980698
-0.752149	0.576725
0.594211	-0.530035
-0.707253	0.646502
1.0796	0.679086
-0.313948	0.178977
0.472859	-0.385035
2.90645	-1.59929
-0.0532487	-0.524293
-0.513466	0.388107
-0.227248	-1.47197
-1.17533	1.82203
-0.955532	0.782319
-1.56826	-0.423991
-1.72764	-0.304126
	-1.0489
	0.811458
	-2.4361
	-1.42203
	-1.75669
	-0.558819
	1.81248
	0.0347178
	0.669464
	-0.0159212
	-0.665884
	0.0298524
	0.0169534
	-0.0706863
	-0.955449
	1.05933
	-0.380465
	1.75086
	-1.77413
	2.82178
	0.121418
	0.381151
	-0.843616
	0.178515
	1.5732
	0.411801
	0.373395
	-0.3087
	-0.851091
	1.11744
	0.218998
	1.14856
	-0.120912
	0.974794
	-0.787527
	-0.0837994
	1.05473
	1.52641
	1.16765
	-0.773531
	0.0510912
	-0.785138
	-2.15147
	-1.07248
	1.14412
	-2.45789
	0.183205
	0.802251
	0.936615
	-0.973616
	1.44405
	0.711592
	1.38116
	-0.756973
	-0.932037
	1.28848
	-1.06853
	-0.892791
	0.131339
	-0.882368
	0.764135
	1.8235
	-0.874016
	0.279189
	0.296374
	-1.2792
	1.2289
	0.788558
	-0.111373
	0.640168
	1.73678
	1.1569
	0.0196068
	0.45958
	-2.30602
	-0.737561
	0.594692
	-0.0898684
	0.222138
	-0.647274
	-0.535208
	1.15906
	0.0287239
	0.402298
	-0.609172
	1.07153
	0.395354
	0.150477
	-0.316958
	-1.84107
	-1.95269
	-0.115407
	0.1215
	-0.683444
	0.493943
	0.908036
	-0.466369
	-1.82254
	-0.532892
	-1.65366
	1.19122
	0.815898
	-2.16565
	-1.80576
	1.70014
	0.984096
	0.329375
	0.897014
	0.885137
	0.337752
	2.13899
	0.811605
	0.548808
	1.26119
	-1.6173
	1.36549
	-0.107186
	0.437614
	1.31998
	-0.177736
	-0.256859
	-1.02397
	-1.41307
	1.32403
	-1.62645
	1.104
	1.91307
	1.84349
	0.85462
	0.496756
	-0.74596
	0.642647
	-0.776003
	0.956333
	0.579645
	0.898674
	1.65045
	0.951324
	-0.78415
	-0.979862
	1.28559
	-1.61463
	0.180354
	1.26689
	-0.75331
	-0.199679
	-1.29688
	-1.34303
	-0.0333682
	-1.12683
	-0.370547
	-0.347491
	0.163527
	-0.0342625
	1.19106
	1.35898
	0.0437477
	-0.310336
	0.475954
	-0.3703
	-0.365466
	-1.33251
	-0.105026
	-1.67195
	-1.59705
	-0.0701063
	1.01248
	0.775685
	-1.2341
	-0.193841
	-1.00628
	-0.446477
	0.161891
	-0.523052
	-0.167983
	-0.471069
	0.705067
	-1.17002
	-0.575153
	-0.877494
	0.398591
	0.436939
	1.206
	-0.60291
	0.0750206
	-1.22538
	-1.08706
	-1.28449
	-1.27501
	0.350417
	-1.11843
	0.70622
	-0.61272
	0.202905
	0.743684
	-1.5375
	-1.51222
	-2.17324
	-0.134554
	-0.884895
	0.0515619
	-0.186416
	0.938457
	0.166759
	-0.0115363
	0.0556925
	-0.145741
	-0.174331
	0.19433
	0.182015
	-0.86236

## Sheet: PI3K
Black/AA Activity Scores	White Activity Scores
0.64313	-0.329645		t-Test: Two-Sample Assuming Equal Variances
-1.16975	-0.195367
-0.234774	1.34956			Variable 1	Variable 2
0.805614	1.51007		Mean	8.73618e-17	1.41839e-16
0.727403	0.581628		Variance	1	1
-1.88614	-0.422944		Observations	61	272
-0.146261	0.565611		Pooled Variance	1
-0.406141	-0.558002		Hypothesized Mean Difference	0
0.408826	1.18751		df	331
0.124362	0.3175		t Stat	-3.84541e-16
0.532111	0.836487		P(T<=t) one-tail	0.5
0.893211	3.09896		t Critical one-tail	1.64947
0.312897	-0.0350736		P(T<=t) two-tail	1
-0.860258	0.918028		t Critical two-tail	1.96716
-0.347164	-0.26135
-0.326473	1.34369
0.39192	1.16432
-0.988147	0.0172466
-0.470381	0.484806
0.948237	-2.35627
0.0371676	0.814411
-0.260309	0.379839
1.28249	0.390718
0.605785	-1.44975
-0.131065	0.110572
0.864224	1.58628
0.119402	0.892724
-0.148403	-0.655998
0.827739	1.28471
-0.138144	0.141997
-2.73337	-0.162327
-0.939899	1.1509
1.50134	1.08869
-1.78909	-0.204334
0.681254	-0.171853
-0.667618	0.719118
-3.06812	2.16289
0.417307	-0.92094
-0.358644	0.275771
0.874281	-0.696089
0.710219	0.699
-1.00307	-0.57361
0.854855	0.466464
-0.613725	0.377641
1.59766	-2.45702
-1.10586	0.244489
-1.45047	-0.177296
-0.737839	1.63523
0.0214586	-1.12434
0.111032	-0.330794
-0.307167	-0.21855
0.833898	-0.533574
0.888709	-0.791667
1.68311	-0.154977
0.872195	0.98697
1.06198	0.752318
0.946623	-0.311673
-0.163963	1.55827
1.435	0.148615
-0.383413	0.929756
-1.17976	-0.578108
	-0.745123
	-0.0407775
	-0.844373
	-0.733432
	0.927556
	0.95834
	-0.294627
	-0.485874
	1.67232
	-0.0672953
	0.0644163
	0.64301
	-0.180394
	1.07991
	0.161055
	0.851089
	0.698428
	2.07327
	-1.37024
	1.59383
	-0.479273
	-1.94522
	0.106094
	1.60282
	-0.0418534
	-1.11396
	-1.08252
	0.718653
	1.45492
	0.289728
	-1.10054
	2.51553
	-0.054341
	0.0319118
	0.619693
	-0.674237
	0.584806
	1.17121
	-0.832664
	-1.19403
	1.5424
	-3.1586
	0.420307
	0.0691927
	-1.33753
	-0.690509
	-2.80631
	-0.494826
	-2.19986
	0.131221
	-0.00716853
	-0.0397795
	0.949192
	-0.110302
	-0.245552
	0.312199
	-0.15665
	0.342467
	-0.71643
	-0.234043
	1.09448
	0.411716
	0.493533
	-0.397935
	0.450371
	1.62433
	1.50032
	-0.627608
	-2.02729
	-0.52211
	0.657222
	-0.156018
	0.517596
	0.0388684
	0.653536
	-0.638683
	0.381328
	-0.0272696
	0.20656
	-0.0174771
	-0.439717
	-0.215535
	-2.90083
	0.107895
	0.423966
	-0.437265
	-1.42743
	0.223759
	1.93315
	-0.232712
	0.055436
	0.979971
	0.0591176
	-0.581979
	-0.708942
	-0.248168
	0.120036
	-0.120434
	0.513152
	-1.73727
	0.369107
	0.59449
	0.329024
	-0.926893
	-0.264554
	-0.448412
	0.00759389
	0.595806
	-1.25964
	-0.80191
	0.391157
	-1.37227
	-1.02752
	-0.636812
	-1.57864
	1.88115
	-0.823573
	1.10109
	0.564506
	-0.867756
	1.8582
	0.913737
	-1.58723
	1.26497
	-0.885146
	0.176647
	1.10578
	0.858524
	0.0145786
	0.00266482
	-1.05508
	0.655843
	-0.0571306
	1.4082
	-1.0971
	-0.788672
	0.574245
	-0.53713
	-0.0906978
	1.52499
	0.0453917
	-0.313839
	0.720046
	0.790909
	-0.152179
	-0.578469
	-2.36718
	-0.558597
	-0.469806
	-0.220174
	0.782433
	0.952212
	1.88408
	-0.341117
	0.191027
	-0.26882
	-2.79259
	-1.59325
	0.200387
	-1.87516
	0.209434
	-1.6984
	-0.105565
	-1.64229
	-0.414958
	-1.48748
	-0.163672
	-1.08273
	0.468224
	-0.224498
	0.0726768
	2.29336
	-1.04922
	-0.0633687
	-0.889841
	-1.25458
	0.434258
	-0.218238
	0.0143128
	-0.675611
	-1.15795
	0.538135
	-0.235687
	1.22822
	0.344193
	-0.431664
	0.658434
	-0.279159
	-1.23493
	1.86997
	-0.263811
	0.411254
	-0.783079
	-1.86154
	0.759832
	-0.559978
	-0.701665
	-1.04854
	1.30222
	1.68006
	-0.0535869
	0.10491
	0.386226
	0.0113809
	-0.281068
	-0.191612
	-0.280869
	-0.454308
	0.15469
	0.387341
	-0.250802

## Sheet: TGFB2
Black/AA Activity Scores	White Activity Scores
1.2068	0.163598		t-Test: Two-Sample Assuming Equal Variances
0.0311247	-0.198625
-1.42541	-0.10206			Variable 1	Variable 2
-0.774412	-0.285456		Mean	2.03844e-16	5.2654e-17
-0.460445	1.07412		Variance	1	1
-1.30038	0.442451		Observations	61	272
1.39124	0.0785056		Pooled Variance	1
-1.32193	2.58414		Hypothesized Mean Difference	0
-0.192123	-1.17972		df	331
0.0793374	-1.11314		t Stat	1.06721e-15
1.44252	0.260361		P(T<=t) one-tail	0.5
1.94552	-0.75382		t Critical one-tail	1.64947
-1.22867	1.06469		P(T<=t) two-tail	1
-1.55625	1.32912		t Critical two-tail	1.96716
-1.83868	0.621438
0.819805	-0.426442
0.0704913	0.0647144
-0.708339	0.12369
-0.164354	0.164771
0.310384	-0.0826541
1.09977	-1.21378
1.70083	-0.0190788
-0.344794	0.0300146
1.90535	1.14526
0.740316	1.33262
0.582877	0.406901
0.644848	1.10938
0.381742	-1.25469
-0.814078	-0.451941
0.632601	0.941877
0.122267	1.45486
-0.0998017	-0.681402
-0.236992	-1.01735
-1.01111	0.114773
-0.520035	-1.03496
0.486765	0.462464
0.626319	0.681702
-0.16315	1.78306
-0.393742	-0.25379
0.181322	0.775342
0.772941	-0.443229
0.216199	-0.529878
1.34292	-0.112889
1.13975	-0.540419
0.512413	-1.80538
-0.813999	0.774066
-2.13436	-0.795912
0.757559	1.24963
0.291219	0.719722
0.846759	0.925359
-1.22828	0.349456
0.409242	-0.633879
0.368392	0.054666
-1.57135	0.402402
1.19604	-2.04354
-0.944719	-2.68239
-0.93669	-0.950378
0.606844	1.01867
-0.572436	-0.218723
0.00110345	-0.406316
-2.10709	-0.432003
	-1.50299
	-0.761722
	-1.68251
	-0.667765
	-2.07405
	-0.822541
	1.22658
	1.43888
	-1.82314
	1.63662
	0.239202
	1.17761
	0.419215
	-0.49177
	0.828631
	1.08984
	-0.866568
	1.92801
	-1.69051
	-1.71526
	-0.0456371
	0.641586
	1.23664
	1.563
	0.882687
	-0.454398
	-0.125553
	0.219712
	-0.184616
	0.0292882
	0.622599
	1.43117
	1.09692
	0.275427
	-1.10234
	0.754825
	-0.802648
	-1.33358
	0.053386
	0.351181
	-1.39612
	-0.424624
	-1.86654
	-0.541993
	-0.306051
	-1.87172
	-0.920018
	-1.80574
	1.59516
	-1.83893
	-0.725357
	-0.105665
	0.0633426
	1.20126
	0.463576
	0.208925
	0.753407
	1.28449
	1.44675
	1.31739
	0.372227
	1.21914
	0.572852
	0.269055
	0.520262
	0.498073
	0.400272
	1.67145
	-0.2217
	-2.35149
	-1.15616
	1.23556
	1.35108
	-0.260425
	-0.342939
	-1.41933
	-0.724082
	0.429494
	-0.0529506
	-1.40246
	0.931649
	-1.11518
	-0.0794052
	0.206615
	-1.82322
	0.585451
	-1.49031
	-0.435115
	-0.635921
	-2.81906
	-0.50112
	-0.901035
	-1.19385
	-0.698262
	-0.723011
	0.410563
	0.605771
	-0.431962
	-0.241682
	0.871856
	2.23817
	0.199499
	-0.763987
	-1.27086
	-2.35964
	0.301465
	0.868183
	-0.613307
	-1.37267
	-1.57816
	0.235751
	0.0984263
	-1.34332
	-0.735532
	-1.4781
	-0.170307
	-0.543456
	0.0842379
	0.640824
	0.203191
	1.23964
	0.181178
	0.290405
	-0.341341
	-0.234028
	-1.55833
	-0.0471348
	-0.872773
	-0.872833
	-1.19152
	0.520123
	-0.0309331
	0.306392
	0.370472
	-0.240227
	-0.503395
	0.554805
	1.81415
	0.362337
	-0.0499519
	0.777573
	0.00631812
	1.4272
	1.36398
	0.149965
	0.138839
	-1.40126
	-0.190956
	-0.0305623
	-0.206812
	0.72032
	0.0273302
	1.09724
	1.1968
	0.971645
	0.356467
	-0.595071
	1.33087
	-2.08745
	-1.00376
	0.669416
	-0.0575106
	0.0676929
	0.309291
	0.239364
	1.93827
	0.285485
	0.292161
	0.0503817
	2.03434
	0.93638
	0.125781
	1.09509
	0.989445
	0.545632
	1.17476
	0.615466
	0.0962354
	0.162685
	0.00243912
	2.30848
	-0.81773
	-0.998358
	-0.875262
	0.859111
	0.338849
	-1.00811
	0.432813
	-0.22702
	1.86399
	0.785766
	1.1213
	-1.16305
	0.790603
	0.40565
	-0.760056
	-0.781635
	-0.608905
	-0.889437
	-1.55705
	1.69824
	0.583134
	0.69306
	-0.550058
	0.161672
	1.27305
	-1.16819
	0.179345
	0.0649889
	-0.594336
	-0.217461
