# Supplementary material for: A Systems Biology Approach to Understand the Racial Disparities in Colorectal Cancer
Source: Cancer Res Commun. 2024 Jan 12;4(1):103–17. doi: 10.1158/2767-9764.CRC-22-0464 (PMC10785768; doi:10.1158/2767-9764.CRC-22-0464)
Supplement: Supplementary Table S8 — This file is a list of abbreviations found in the manuscript [file crc-22-0464-s08.xlsx]

## Sheet: Sheet1
Supplementary Table S8: List of Abbreviations
1. CRC (Colorectal Cancer)
2. AA (African Americans)
3. PROGENy (Pathway Responsive Genes for Activity Inference)
4. DEG (Differentially Expressed Genes)
5. STNs (Signal Transduction Networks)
6. MSI (Microsatellite instability)
7. TCGA (The Cancer Genome Atlas)
8. GSEA (Gene Set Enrichment Analysis)
9. TGF-β (transforming growth factor beta)
10. MANTIS (Microsatellite Analysis for Normal Tumor InStability)
11. PI3K/Akt (phosphatidylinositol 3-kinase/protein kinase B)
12. TP53 (tumour protein P53)
13. MAPK (microtubule-associated protein kinase)
14. Cell Cycle (cell-division cycle)
15. mTOR (mammalian target of rapamycin)
16. WNT (Wingless-related integration site)
17. LAMB4 (Laminin Subunit Beta 4)
18. SUMO1 (Small Ubiquitin Like Modifier 1)
19. IFNAR1 (Interferon Alpha and Beta Receptor Subunit 1)
20. DLL3 (Delta Like Canonical Notch Ligand 3)
21. CCND3 (Cyclin D3)
22. CHD8 (Chromodomain Helicase DNA Binding Protein 8)
23. AKT1 (AKT Serine/Threonine Kinase 1)
24. FZD6 (Frizzled Class Receptor 6)
25. YWHAQ (Monooxygenase/Tryptophan 5-Monooxygenase Activation Protein Theta)
26. CCNE1 (Cyclin E1)
27. TGFB2 (Transforming Growth Factor Beta 2)
28. ORC1 (Origin Recognition Complex Subunit 1)
29. WNT7B (Wnt Family Member 7B)
30. TP73 (Tumor Protein P73)
31. EID2 (EP300 Interacting Inhibitor of Differentiation 2)
32. NTF4 (Neurotrophin 4)
33. EIF4E (Eukaryotic Translation Initiation Factor 4E)
34. CACNA2D4 (Calcium Voltage-Gated Channel Auxiliary Subunit Alpha2delta 4)
35. CASP6 (Caspase 6)
36. NOTCH3 (Notch Receptor 3)
37. CSNK1A1 (Casein Kinase 1 Alpha 1)
38. IGFBP3 (Insulin Like Growth Factor Binding Protein 3)
39. RAC1 (Rac Family Small GTPase 1)
40. IKBKG (Inhibitor of Nuclear Factor Kappa B Kinase Regulatory Subunit Gamma)
41. RRAGB (Ras Related GTP Binding B)
42. DTX1 (Deltex E3 Ubiquitin Ligase 1)
43. VANGL1 (VANGL Planar Cell Polarity Protein 1)
44. IL1B (Interleukin 1 Beta)
45. TGFB2, SFRP4 (Secreted Frizzled Related Protein 4)
46. GNB1 (G Protein Subunit Beta 1)
47. HSP90B1 (Heat Shock Protein 90 Beta Family Member 1)
48. CDC37 (Cell Division Cycle 37)
49. TGFB3, PRICKLE1 (Prickle Planar Cell Polarity Protein 1)
50. TAB2 (TGF-Beta Activated Kinase 1 (MAP3K7) Binding Protein 2)
51. CACNG4 (Calcium Voltage-Gated Channel Auxiliary Subunit Gamma 4)
52. FGF14 (FGF14 Intronic Transcript 1)
53. APAF1 (Apoptotic Peptidase Activating Factor 1)
54. CREB3L3 (CAMP Responsive Element Binding Protein 3 Like 4)
55. IRF1 (Interferon Regulatory Factor 1)
56. SNW1 (SNW domain containing 1)
57. MAPK8IP3 (Mitogen-Activated Protein Kinase 8 Interacting Protein 3)
58. PLA2G4C (Phospholipase A2 Group IVC)
59. ATM (Ataxia Telangiectasia Mutated)
60. CACNB3 (Calcium Voltage-Gated Channel Auxiliary Subunit Beta 3)
